# Supplementary material for: Association of mixed polycyclic aromatic hydrocarbons exposure with hearing loss and the mediating role of blood cell markers of inflammation in U.S. adults
Source: Front Public Health. 2024 Nov 27;12:1410601. doi: 10.3389/fpubh.2024.1410601 (PMC11631931; doi:10.3389/fpubh.2024.1410601)
Supplement: Supplementary file 2 [file Data_Sheet_2.xlsx]

## Sheet: final dataest
seqn	Sex	Race	Age	Educational	Marital	PIR	BMI	Drinking	Smoking	Diabetes	Hypertension	Cardiovascular	Firearmnoise	Recreational	Occupational	Drug	LFHL	HFHL	HL	lg1OHNAP	lg2OHNAP	lg3OHFLU	lg2OHFLU	lg1OHPHE	lg1OHPYR	lg23OHPHE	lgPHAS
10319	2	1	2	2	0	0	0	0	0	0	0	0	0	0	0	1	1	1	1	-0.864107	-0.931976	-2.08297	-1.02727	-2.13128	-2.88461	-2.28074	-0.432028
10973	2	1	0	2	0	0	2	1	1	0	0	0	0	0	0	1	0	1	1	-0.964054	-0.663185	-2.60206	-2.02154	-2.04034	-2.751	-2.164	-0.449082
11037	2	3	1	2	0	0	1	0	0	0	0	0	0	0	0	1	0	1	1	-0.885136	-0.822712	-2.35519	-1.82691	-1.73	-2.51792	-1.57478	-0.458077
11835	1	3	2	2	0	0	0	1	0	0	0	0	0	0	0	1	1	1	1	-0.169661	-1.27949	-1.12249	-0.739444	-1.01118	-1.4035	-0.909915	0.0957897
12061	2	3	1	2	0	0	0	0	1	1	0	0	0	0	0	0	1	1	1	0.337459	0.210408	-1.011	-0.632023	-1.5477	-1.93305	-0.914828	0.632542
12086	2	5	0	2	2	0	1	0	0	0	0	0	0	0	0	0	0	1	1	-0.681126	-0.293875	-2.38382	-2.12854	-2.21063	-2.72106	-2.10966	-0.128374
12121	2	3	0	2	2	1	1	1	1	0	0	0	0	0	0	0	1	1	1	-0.385026	-0.0144859	-1.15189	-1.12991	-1.84563	-1.98439	-1.50388	0.198624
12129	1	1	2	2	0	0	0	1	1	0	0	1	0	0	1	0	1	1	1	-0.503861	-0.591276	-1.90062	-1.43012	-1.69281	-2.12909	-1.55284	-0.170604
12144	1	1	1	1	0	0	0	1	1	0	1	0	0	1	0	0	0	1	1	-0.917706	-0.348248	-1.48692	-1.74161	-1.79862	-2.34367	-1.7628	-0.181926
12254	2	4	2	0	1	1	0	0	1	0	1	0	0	0	0	0	0	1	1	-0.249657	0.083349	-1.011	-0.87755	-1.5721	-2.16386	-1.48149	0.316195
12274	1	1	0	0	0	1	0	1	1	0	0	0	1	0	1	0	1	1	1	-0.996829	-0.791109	-1.87694	-1.88548	-1.73202	-2.60206	-1.97455	-0.494265
12293	2	3	0	2	0	0	0	0	0	0	0	0	0	0	0	0	0	1	0	-1.2051	-0.73362	-2.7733	-2.12657	-2.02511	-2.47227	-2.49378	-0.565117
12370	2	3	0	1	2	1	1	1	1	0	1	0	0	0	0	0	1	1	1	-0.122624	0.0137522	-1.30726	-0.985445	-1.35243	-1.70224	-1.51111	0.308345
12376	2	1	2	0	1	0	1	0	0	1	0	0	0	0	0	0	1	1	1	-0.590662	-1.05217	-2.34099	-1.95688	-2.6266	-2.76871	-1.96561	-0.425015
12392	1	3	0	2	1	0	0	1	1	0	0	0	0	1	0	0	0	1	1	-1.14248	-0.906543	-1.38921	-0.773197	-1.09307	-2.31674	-0.799477	-0.187324
12416	2	4	2	1	0	0	2	0	0	0	1	0	0	0	0	0	1	1	1	-0.660328	-0.804254	-2.32585	-1.9881	-2.23408	-3.23408	-2.23408	-0.394905
12458	2	3	1	2	2	0	0	1	0	0	0	0	0	0	0	0	0	1	1	-0.639816	-0.724211	-1.92927	-1.57625	-1.69456	-2.22283	-1.66626	-0.297616
12499	1	3	0	1	0	0	2	1	0	0	0	0	1	0	1	0	0	1	0	-1.13412	-0.946488	-1.81339	-1.45807	-1.99471	-2.22149	-1.75454	-0.567888
12516	2	4	0	0	0	1	1	0	0	0	1	0	0	0	0	0	1	1	1	-1.24304	-0.454752	-2.24304	-1.65321	-2.13658	-2.30798	-1.76996	-0.332325
12570	1	3	1	2	0	0	2	1	1	0	0	0	0	0	1	0	1	1	1	-1.24515	-1.12107	-1.62195	-1.92845	-2.04792	-2.87183	-2.14483	-0.731254
12604	2	1	0	2	0	0	0	1	1	0	0	0	0	1	0	0	0	0	0	-0.882534	-0.502095	-2.51445	-1.9517	-2.02633	-2.62839	-2.10334	-0.319078
12656	1	5	0	2	0	0	0	0	1	0	0	0	0	0	0	0	0	1	1	-0.541601	-0.823542	-2.17335	-1.82944	-1.88479	-2.04637	-1.87644	-0.306006
12694	1	3	0	1	0	0	2	1	0	0	0	0	0	0	0	0	1	1	1	-0.358831	-0.645104	-2.4884	-1.9576	-2.27931	-2.59106	-2.28643	-0.160291
12714	2	3	1	2	0	0	0	1	1	0	0	0	0	0	0	0	1	1	1	-0.909654	-1.45483	-2.58682	-2.08543	-2.31682	-3.04922	-2.41575	-0.748188
12848	1	1	0	2	0	0	0	1	0	0	0	0	0	1	0	0	1	1	1	-0.779733	-0.737118	-2.01336	-1.79835	-1.81522	-2.77815	-1.93305	-0.394173
12852	1	1	0	2	0	0	1	1	0	0	0	0	0	1	1	0	1	1	1	-0.813109	-0.655212	-2.31428	-1.85148	-2.44828	-2.60393	-2.29181	-0.392476
12854	1	3	1	2	0	0	0	1	1	0	0	0	0	1	1	0	0	1	0	-0.17894	-0.662157	-2	-1.37755	-1.59543	-1.96782	-1.59543	-0.00284894
12916	2	3	1	2	0	0	2	1	1	0	1	0	0	0	0	0	1	1	1	-1.32852	-0.550162	-2.09331	-2.02996	-2.06215	-3.85387	-1.13116	-0.367738
12926	1	4	1	2	0	0	1	0	0	0	0	0	0	0	1	0	0	1	1	-1.32448	-0.858394	-2.14692	-1.73095	-1.77009	-2.51123	-1.6571	-0.595652
12945	2	3	2	1	1	0	2	0	0	0	1	0	0	0	0	0	0	1	1	-0.928506	-1.53057	-2.37566	-2.19957	-2.27875	-2.57978	-2.58856	-0.773739
12965	1	3	1	1	0	0	2	1	1	0	1	0	0	0	0	0	0	1	1	-0.398365	-0.0252491	-1.27604	-1.06987	-1.60645	-1.92244	-1.09389	0.20371
12979	1	4	2	1	0	0	1	1	1	1	1	0	0	1	1	0	1	1	1	-1.17242	-0.977642	-2.65733	-2.22827	-2.55794	-3.29831	-2.28232	-0.723264
12993	1	3	2	2	0	0	1	1	0	0	0	1	0	0	0	0	1	1	1	-0.275006	-0.583856	-1.98872	-1.63202	-1.79209	-2.36671	-1.91703	-0.0666548
13060	1	3	1	2	0	0	1	1	1	0	0	0	0	0	1	0	1	1	1	0.0373782	0.19538	-0.932602	-0.656741	-1.65164	-1.86338	-1.29476	0.488824
13149	2	3	1	1	0	0	1	1	1	0	1	1	0	0	0	0	0	1	1	-0.0609445	-0.000683	-1.34472	-1.0637	-1.79202	-2.34679	-1.66469	0.309919
13215	2	3	1	1	0	0	2	1	1	0	1	0	0	0	0	0	1	1	1	-1.27715	-1.15423	-1.93848	-1.77346	-1.73848	-2.64157	-1.89191	-0.733594
13229	1	5	0	1	2	0	0	0	0	0	0	0	0	1	0	0	1	1	1	-1.3672	-0.98814	-2.53256	-2.03551	-2.25996	-2.49172	-2.21946	-0.762951
13252	2	3	0	2	1	0	1	0	1	0	0	0	0	0	0	0	0	0	0	0.246642	0.321414	-0.874157	-0.4728	-1.26184	-1.80043	-1.05799	0.652152
13277	2	1	0	0	2	0	1	1	0	0	0	0	0	0	1	0	1	1	1	-0.21314	0.0594372	-1.25041	-1.18201	-1.67122	-1.89829	-1.59016	0.287895
13289	2	3	0	2	0	0	1	1	1	0	0	0	0	0	0	0	0	0	0	-0.840894	-0.582062	-2.13093	-1.56447	-1.95484	-2.24007	-1.9238	-0.328409
13340	2	4	1	1	2	0	2	1	1	0	0	0	0	0	0	1	0	1	0	-0.229071	0.120758	-1.07979	-0.890872	-1.64883	-1.86197	-1.65359	0.338624
13344	1	3	1	2	0	0	2	1	1	0	1	0	0	0	1	0	0	1	0	-1.47961	-0.730487	-2.25403	-1.72949	-2.08167	-3.82391	-2.5652	-0.594288
13345	2	3	0	2	2	1	0	0	0	0	0	0	0	0	1	0	0	1	0	-1.2721	-1.14315	-2.11828	-1.80976	-2.17466	-2.0998	-1.73807	-0.741385
13349	2	1	0	0	2	0	1	0	0	0	0	0	0	1	1	0	0	1	1	-0.703933	-0.522879	-2.16633	-0.715057	-1.85106	-2.34242	-1.96221	-0.138574
13444	1	4	0	1	0	1	1	0	0	0	0	0	0	0	0	0	0	1	0	-1.20796	-0.761828	-1.73283	-1.79997	-2.30539	-3.22185	-2.12205	-0.549058
13502	1	4	1	2	0	0	1	1	1	0	1	0	0	0	0	0	1	1	1	-0.431945	-0.242035	-1.50864	-1.25376	-2.19552	-2.90309	-1.92082	0.0207755
13516	1	2	0	1	0	0	2	1	1	0	0	0	0	0	0	0	1	1	1	-1.41137	-0.895485	-1.82025	-0.947331	-1.46904	-1.85672	-1.34605	-0.41234
13570	2	3	0	2	0	0	0	0	0	0	0	0	0	0	0	0	0	1	1	-1.30633	-1.1365	-2	-1.77815	-2.10354	-2.31439	-2.05612	-0.768006
13597	2	3	0	2	0	0	2	1	0	0	0	0	0	0	0	0	0	1	0	-0.998691	-0.947575	-2.12658	-1.52893	-1.80625	-2.55401	-1.92356	-0.552023
13654	1	1	1	0	0	0	1	1	1	0	1	0	0	0	1	0	1	1	1	-1.08661	-0.994569	-2.32164	-2.04226	-2.14155	-2.67383	-2.24956	-0.673691
13663	2	3	0	1	0	0	1	1	0	0	0	0	0	0	0	0	0	0	0	-0.419431	-0.458265	-1.4513	-1.44977	-1.42452	-2.30649	-1.61753	-0.0622941
13703	2	3	0	2	2	0	1	1	1	0	0	0	0	0	0	0	0	1	0	-0.529992	-0.315653	-1.505	-1.36713	-2.03812	-2.09328	-1.90236	-0.0542749
13731	2	3	2	2	0	0	0	0	1	0	0	0	0	0	0	0	1	1	1	-0.908633	-1.00856	-1.95003	-1.59784	-1.78348	-2.5336	-2.1009	-0.544784
13822	1	3	1	2	1	0	0	1	0	0	0	0	0	0	0	0	1	1	1	-0.814443	-0.854398	-1.88861	-1.57912	-1.59986	-2.05485	-1.68896	-0.412489
13869	2	1	1	0	0	0	2	0	1	0	1	0	0	0	0	0	0	1	1	0.307897	-0.193396	-2.32906	-1.74322	-1.94885	-2.53202	-2.12133	0.43409
13876	1	1	1	2	0	0	1	1	0	1	1	0	0	0	0	0	0	1	1	-1.32001	-1.1791	-2.4538	-1.98528	-2.38322	-2.95725	-2.40549	-0.862952
13885	2	4	0	2	0	0	2	0	0	0	0	0	0	1	0	0	0	0	0	-1.4624	-1.12594	-2.11215	-1.69155	-2.08949	-2.55931	-2.04742	-0.803433
13912	2	4	1	2	1	0	2	0	1	0	0	0	0	0	1	0	0	1	0	-0.0718981	-0.228	-1.11088	-0.83155	-1.6917	-2.04841	-1.64477	0.234462
14041	2	3	1	2	2	0	0	1	0	0	1	0	0	0	0	0	0	1	0	-1.21798	-1.23149	-2.49221	-1.59995	-1.33357	-2.61278	-1.88851	-0.679195
14061	1	1	0	0	1	0	2	1	1	1	1	0	0	0	0	0	1	1	1	-0.348355	-0.147476	-0.978997	-0.754176	-0.553961	-1.23442	-0.685867	0.29781
14104	2	4	1	0	0	0	1	0	0	0	1	0	0	0	0	0	0	1	0	1.27923	-0.794439	-1.96881	-1.50775	-1.84279	-1.90125	-1.95609	1.28469
14124	2	4	0	1	0	0	0	0	0	0	0	0	0	1	1	0	1	1	1	-0.808938	-0.967977	-1.88316	-1.68595	-1.90083	-2.16583	-1.73745	-0.475858
14126	2	4	1	2	0	0	1	1	0	1	1	0	0	0	0	0	1	0	1	-0.685367	-0.664816	-1.83727	-1.52288	-1.63202	-2.10354	-1.55003	-0.278464
14147	2	2	1	0	1	1	1	0	1	0	0	0	0	0	0	0	0	1	1	0.575125	0.650885	-0.598631	-0.301343	-1.1959	-1.71491	-0.915633	0.963384
14177	2	4	0	1	2	1	2	0	0	0	0	0	0	1	0	0	0	0	0	-1.45665	-0.0412879	-2.18619	-1.75483	-1.80598	-2.42987	-1.87382	0.00046566
14185	2	4	0	2	0	0	1	1	0	0	0	0	0	1	0	0	0	0	0	-0.785213	-1.19543	-2.12338	-1.95565	-2.15557	-2.47712	-2.08767	-0.577019
14186	2	3	0	2	0	0	1	1	0	0	0	0	0	0	0	0	1	1	1	-1.05029	-0.455523	-1.89086	-1.7074	-2.02203	-2.35159	-2.02203	-0.305106
14192	2	1	1	2	0	0	1	1	1	0	0	1	0	0	0	0	0	0	0	-0.559504	-0.696839	-2.44291	-1.87684	-2.02945	-2.44291	-2.09513	-0.288539
14276	1	3	2	2	0	0	0	0	0	0	0	0	0	1	0	0	1	1	1	-1.02404	-1.25863	-2.19312	-2.1597	-2.36062	-2.989	-2.38694	-0.76305
14285	2	1	1	0	1	0	1	1	1	0	0	0	0	0	0	0	1	1	1	-0.886057	-0.349585	-1.92082	-1.43925	-1.72893	-2.29782	-1.71536	-0.174935
14315	1	3	0	2	0	0	1	1	1	0	0	0	0	1	1	0	0	0	0	-0.697411	-0.830732	-2.0375	-1.68137	-1.9335	-2.43121	-2.00629	-0.394052
14340	2	1	0	0	0	0	1	1	0	0	1	0	0	0	0	0	0	1	0	-0.362192	-0.860264	-2.413	-1.79219	-1.81094	-2.46736	-1.8726	-0.204436
14387	2	1	0	0	0	1	2	1	0	0	0	0	0	0	0	0	0	0	0	-0.920819	0.297124	-2.092	-1.77188	-2.02856	-2.30103	-2.06826	0.332438
14421	1	4	0	0	2	1	2	1	1	0	1	0	0	0	0	0	0	0	0	-0.758862	-0.391541	-1.96246	-1.58145	-1.83203	-2.41407	-2.2472	-0.192785
14444	1	3	0	2	0	0	0	1	0	0	0	0	0	1	1	0	0	0	0	-0.929476	-0.734686	-1.72245	-1.98872	-1.94632	-2.73469	-2.0483	-0.452031
14500	1	3	2	2	0	0	2	0	1	0	1	0	0	1	1	0	1	1	1	-0.515618	-0.829266	-2.03643	-1.56661	-1.38807	-2.20713	-1.42497	-0.240897
14594	2	3	1	2	0	0	0	1	0	0	0	0	0	1	0	0	0	1	1	-1.10477	-1.05701	-2.10728	-1.87794	-1.7191	-2.49383	-1.96993	-0.656907
14622	2	3	1	2	0	0	0	1	0	0	0	0	0	0	0	0	0	0	0	-0.789661	-0.772179	-1.96782	-1.64658	-1.94761	-2.31231	-1.79172	-0.401294
14631	1	1	0	0	0	0	2	1	0	1	0	0	0	0	0	0	1	1	1	-0.639028	-0.805763	-2.05552	-1.69897	-2.01773	-2.39794	-2.05552	-0.35932
14639	2	3	0	2	0	1	2	1	1	0	0	0	0	0	0	0	1	1	1	-1.1119	-0.865095	-2.31362	-1.78819	-2.25403	-3.52288	-2.19189	-0.607027
14645	2	3	1	2	0	0	2	0	1	0	1	0	0	0	1	0	0	1	1	-0.700396	-0.809439	-2.01448	-1.68496	-1.81685	-2.4236	-1.82629	-0.378109
14743	2	1	0	2	0	0	0	1	0	0	0	0	0	0	0	0	0	1	0	-0.165404	-1.09018	-2.10067	-1.76999	-1.78456	-2.6173	-1.95725	-0.0865516
14745	2	4	2	2	1	0	2	0	0	0	1	0	0	0	0	0	0	1	1	0.799489	-0.82501	-2.03134	-1.69487	-2.07481	-2.14944	-1.74078	0.81391
14749	1	1	2	2	0	0	1	0	0	1	0	1	0	1	1	0	1	1	1	-0.711053	-1.11793	-1.94069	-1.07496	-1.45292	-1.72629	-0.922588	-0.267704
14811	2	3	1	2	1	0	2	0	0	1	1	0	0	0	0	0	1	1	1	-0.989276	-1.21884	-2.35902	-1.97795	-2	-2.5673	-2.14342	-0.703975
14826	2	3	0	2	2	0	0	1	1	0	0	0	0	0	0	0	1	1	1	-1.02087	-0.988624	-2.19074	-1.62531	-2.03425	-2.2712	-1.8725	-0.591567
14831	1	1	0	0	0	0	2	0	0	0	1	0	0	0	1	0	1	1	1	-1.30524	-0.698671	-2.10829	-1.23348	-2.19758	-2.24755	-2.07858	-0.473393
14849	1	5	2	2	0	0	0	0	1	0	0	0	0	1	0	0	1	1	1	-0.813944	-0.891535	-1.96897	-1.68629	-0.826922	-2.58627	-1.18388	-0.275542
14856	1	3	1	2	0	1	1	1	1	0	0	0	0	0	1	0	1	1	1	0.0551325	0.176952	-0.897746	-0.523914	-1.43998	-1.54046	-1.25964	0.503012
14923	2	3	0	1	0	0	0	1	1	0	0	0	0	0	1	0	0	0	0	-0.156905	0.0640136	-1.08332	-1.02344	-1.63731	-1.62472	-1.64052	0.322745
14968	1	3	1	0	1	0	1	1	0	0	1	0	1	0	0	0	1	1	1	-0.694614	-2.02896	-2.13438	-1.68518	-1.80786	-2.34523	-1.72235	-0.555351
14972	2	4	0	1	2	0	2	1	0	0	0	0	0	0	0	0	0	0	0	-0.381266	-0.800915	-2.1752	-1.3046	-2.03328	-2.35801	-1.9235	-0.183324
14980	1	3	1	2	0	0	1	0	0	0	1	0	1	1	1	0	0	1	1	-1.3002	-0.940029	-2.30946	-1.95258	-1.87402	-2.67461	-2.10855	-0.689879
14983	2	3	1	2	0	0	0	1	0	0	0	0	0	0	0	0	0	1	0	-0.990277	-0.797419	-2.09081	-1.75579	-2.05218	-2.57815	-2.15607	-0.514493
15059	2	4	0	0	0	0	1	1	0	0	0	0	0	0	0	0	0	1	0	-0.865038	-0.797228	-1.91547	-1.61296	-1.6579	-1.99643	-1.73254	-0.416736
15095	2	3	0	2	0	0	0	1	1	0	1	0	0	0	0	0	1	1	1	-0.169812	0.13771	-1.10791	-0.912307	-1.80618	-2.09691	-1.7299	0.360238
15116	2	3	2	2	0	0	0	1	0	0	1	0	0	0	0	0	1	1	1	-1.01857	-0.952227	-2.15635	-1.76424	-1.75265	-2.85532	-2.03141	-0.585027
15126	1	3	0	2	2	0	0	1	0	0	0	0	1	1	0	0	0	0	0	-0.715259	-1.09099	-2.18089	-1.94201	-2.34626	-2.75492	-2.11394	-0.514684
15180	2	3	1	2	0	0	0	1	1	0	0	0	0	0	0	0	0	0	0	-1.35807	-0.624923	-2.12867	-2.01128	-2.24864	-2.59106	-2.24864	-0.505774
15184	1	3	0	2	2	0	0	1	0	0	0	0	1	0	0	0	0	0	0	-0.57204	-0.633199	-1.40924	-1.34549	-1.33571	-1.60347	-1.34601	-0.154366
15206	2	3	1	0	0	0	0	1	0	0	0	0	0	0	0	0	0	0	0	-0.939646	-0.760814	-1.98449	-1.78612	-2.19629	-2.66118	-2.249	-0.482444
15240	1	4	1	0	0	0	1	0	0	0	1	0	0	0	1	0	0	1	1	-0.717728	-0.953611	-1.7996	-1.5157	-1.74473	-2.1932	-1.68441	-0.404203
15281	1	1	0	2	2	0	0	1	1	0	0	0	0	1	0	0	0	0	0	-1.18709	-0.960037	-2.03542	-1.7745	-1.89583	-2.55735	-2.03259	-0.647004
15287	2	4	1	2	0	1	2	0	0	1	1	0	0	1	0	0	0	1	0	1.23853	0.799144	-1.84995	-1.36637	-1.48023	-1.71656	-1.44141	1.37588
15293	2	3	0	2	0	0	1	1	0	0	0	0	0	1	0	0	0	0	0	-0.953653	-0.815281	-2.16774	-1.83965	-1.83965	-2.11521	-2.03971	-0.49922
15310	1	3	1	2	0	0	0	1	0	0	0	0	0	0	0	0	1	1	1	-0.771131	-0.257401	-1.25143	-0.995466	-1.58215	-2.20519	-1.48116	-0.0246817
15348	1	3	1	2	0	0	2	1	1	0	1	0	1	1	1	0	1	1	1	-0.901952	-0.489653	-2	-1.60064	-1.87152	-3.76414	-1.79856	-0.289224
15366	1	3	1	1	0	0	1	1	0	0	1	0	0	0	1	0	1	1	1	-0.666694	-0.865249	-1.04488	-0.208592	-0.607041	-1.35052	-0.670818	0.194721
15384	2	1	0	2	2	0	0	1	0	0	1	0	0	1	0	0	1	0	1	-1.02408	-0.164101	-2.34299	-1.96966	-2.27336	-2.52863	-2.24232	-0.0919385
15436	2	3	0	2	0	0	2	1	0	0	1	0	0	0	0	0	0	1	0	-1.35374	-1.2888	-1.77815	-1.98978	-2.03218	-2.72016	-2.14613	-0.850928
15534	1	3	0	1	2	0	0	0	0	0	0	0	0	0	1	0	1	1	1	-0.909803	-0.892127	-2.09855	-1.91166	-1.90637	-2.55565	-1.7294	-0.515219
15556	2	3	0	2	0	0	0	1	0	0	0	0	0	0	0	0	0	0	0	-0.764634	-0.371117	-1.83176	-1.25668	-1.67623	-2.31527	-1.57932	-0.142797
15694	1	3	1	0	0	1	1	1	1	0	0	1	0	0	1	0	0	1	1	-1.2287	-1.1127	-2.23383	-1.63789	-1.70075	-2.32847	-1.92977	-0.695879
15723	2	4	2	0	1	0	2	0	0	1	1	0	0	0	1	0	1	1	1	-0.482652	-0.710261	-1.72266	-1.4018	-1.52674	-2.20182	-1.53853	-0.188745
15784	2	1	0	1	2	0	2	1	0	0	0	0	0	0	1	0	0	1	1	-0.670862	-0.805131	-2.3782	-1.9259	-2.01542	-2.3782	-2.10842	-0.389687
15882	1	4	2	0	1	0	0	1	1	0	1	0	0	0	0	0	1	1	1	0.307123	0.0126901	-2.17107	-1.61644	-2.18631	-2.19414	-1.87004	0.49349
15893	1	3	0	2	0	0	2	1	0	0	1	0	0	0	0	0	0	0	0	-0.854759	-0.963143	-2.04347	-1.81979	-2.15196	-3.06695	-1.93483	-0.534192
15926	2	1	1	2	0	0	0	0	0	0	0	0	0	0	0	0	1	1	1	-1.46051	-1.10465	-2.46264	-2.08066	-2.15106	-2.78558	-2.20265	-0.854047
15940	1	3	0	2	0	0	2	1	1	0	1	0	0	1	1	0	0	1	0	-0.932269	-0.450716	-1.73754	-1.48457	-1.85289	-2.27602	-1.86154	-0.255506
15953	1	3	1	2	0	0	2	0	0	1	1	0	0	0	0	0	1	1	1	-1.25606	-0.822857	-2.20888	-1.95503	-2.27796	-2.83727	-2.02436	-0.621107
15956	1	3	2	2	0	0	2	1	1	0	0	0	0	0	0	0	0	1	1	-1.18502	-1.14782	-2.38098	-2.07081	-1.66391	-2.5216	-2.60437	-0.753767
15978	1	3	2	2	0	0	1	1	0	0	0	0	0	1	1	0	0	1	1	-0.471228	-0.766325	-2.04735	-1.67904	-1.73955	-2.3839	-1.77693	-0.23798
15993	2	3	0	2	0	0	0	0	0	0	0	0	0	0	1	0	1	1	1	-0.63156	-1.08414	-1.85295	-1.63295	-1.79265	-2.52504	-2.04792	-0.418684
16008	2	4	1	1	1	0	1	0	0	0	1	0	0	0	0	0	0	1	0	-1.01029	-0.618763	-1.95056	-1.79511	-1.98487	-2.11179	-1.78749	-0.398094
16009	1	1	0	0	0	0	0	1	0	0	0	0	0	0	0	0	1	1	1	-1.53985	-0.91833	-2.57154	-2.10277	-2.4624	-2.77319	-2.41232	-0.771808
16047	2	4	0	2	1	0	0	1	0	0	0	0	0	0	0	0	0	1	1	-0.843226	-0.156235	-2.28178	-1.73807	-1.82698	-2.47061	-1.72118	-0.0447382
16133	1	3	0	2	0	0	1	0	0	0	0	0	1	1	1	0	0	1	1	-1.19294	0.313233	-2.13556	-1.91457	-2.31058	-2.73334	-2.00794	0.333885
16170	2	3	0	2	0	0	0	0	0	0	0	0	0	0	0	0	0	0	0	-1.38792	-0.977159	-2.33099	-1.92324	-2.21705	-2.60789	-2.13077	-0.747471
16290	2	3	1	2	0	0	0	1	0	0	0	0	0	0	0	0	0	1	0	-1.17375	-0.459299	-2.20647	-1.85499	-2.07684	-2.66511	-2.15883	-0.344879
16318	2	5	0	2	0	0	1	0	0	0	0	0	0	0	0	0	0	1	0	-0.775516	-0.493868	-2.40749	-1.88461	-2.068	-2.17609	-1.96379	-0.274538
16342	1	3	1	2	0	0	0	1	0	0	1	0	1	1	1	0	1	1	1	-0.756233	-0.891992	-2	-1.53804	-1.59196	-2.16506	-1.48129	-0.389402
16389	2	3	0	1	0	0	2	0	1	0	0	0	0	0	0	0	0	1	0	-1.13362	-1.29581	-2.39675	-1.75492	-1.56634	-1.71353	-1.81137	-0.682694
16411	2	3	1	2	1	0	0	1	1	0	1	0	0	0	0	0	1	1	1	-0.108561	-0.0540682	-1.07511	-1.02093	-1.71193	-1.73909	-1.73909	0.278081
16442	2	1	0	2	0	0	0	1	0	0	0	0	0	0	1	0	1	1	1	-0.937479	-0.860426	-2.58827	-1.86297	-2.17961	-2.67845	-2.39445	-0.549106
16468	1	1	0	1	0	0	1	1	0	0	1	0	0	1	0	0	0	1	0	-1.49551	0.048366	-2.15039	-1.84936	-2.06872	-2.49884	-2.04458	0.0761696
16476	1	4	2	2	0	0	1	1	1	1	0	0	0	0	0	0	1	1	1	-0.76345	-1.06067	-2.08471	-1.65211	-1.87644	-2.43523	-1.79382	-0.490917
16482	2	1	1	0	1	0	1	0	1	0	0	0	0	0	0	0	0	0	0	-0.676349	-0.781832	-1.86883	-1.45129	-1.72085	-2.4185	-1.85783	-0.335771
16539	1	4	1	2	0	0	1	1	1	0	0	0	0	0	1	0	0	1	1	-0.584376	-0.365353	-1.53431	-0.981775	-2.13062	-2.48855	-1.80371	-0.0698518
16571	2	3	1	2	0	0	2	1	0	0	0	0	0	0	0	0	0	0	0	-1.14933	-0.607492	-2.16161	-1.6558	-1.69897	-1.9808	-1.77815	-0.404616
16579	2	1	1	0	1	1	1	0	1	1	0	0	0	0	0	0	0	1	1	-0.730075	-0.502095	-2.20926	-1.59698	-2	-2.4523	-2	-0.255017
16639	1	1	0	0	2	1	1	1	1	0	0	0	0	0	0	0	0	0	0	-1.18546	-0.779849	-2.19228	-1.85564	-2.70969	-2.70969	-2.47186	-0.586864
16641	2	3	2	2	0	0	1	1	0	0	1	0	0	0	0	0	0	1	1	-1.07016	-1.02491	-2.40512	-1.87684	-2.16208	-2.83109	-1.95926	-0.665414
16642	2	1	1	0	0	1	1	0	0	1	1	0	0	0	0	0	1	1	1	-1.09363	-0.462753	-2.91645	-2.1383	-2.21748	-2.67342	-2.37239	-0.350606
16654	1	1	0	2	0	0	1	1	0	0	0	0	0	0	1	0	0	1	0	-1.32511	-0.711874	-2.24232	-1.89629	-2.31852	-2.88081	-2.24232	-0.565894
16662	2	3	2	2	0	0	2	0	0	1	0	0	0	1	1	0	0	1	1	-0.13437	-0.298144	-2.02482	-1.49184	-1.76391	-2.41017	-1.87506	0.118375
16701	1	2	1	0	1	0	0	1	1	0	0	0	0	0	0	0	1	1	1	-0.558351	-0.249537	-1.67415	-1.55835	-2.15127	-2.62839	-2.18906	-0.0437751
16711	1	3	1	2	0	0	1	0	0	0	0	0	0	0	0	0	1	1	1	-0.803705	-0.864337	-2.20828	-1.90725	-2.32222	-2.66901	-2.22531	-0.487799
16839	2	4	0	1	0	0	0	0	0	0	0	0	0	0	1	0	0	1	0	-0.521373	-0.495416	-1.62054	-1.24033	-1.71745	-1.99105	-1.69447	-0.123975
16850	1	1	0	0	0	1	0	1	1	0	0	0	0	0	0	0	0	1	1	-0.382132	-0.304941	-1.64285	-1.31318	-1.76343	-2.42101	-1.79964	0.00801249
16869	1	3	1	2	0	0	2	1	0	0	0	0	1	1	1	0	0	1	0	-1.03087	-0.363644	-2.15877	-1.47915	-2.12159	-2.23843	-1.96914	-0.229005
16902	2	3	1	2	0	0	2	1	1	0	0	0	0	1	0	0	1	1	1	-0.0752901	0.0148404	-1.06215	-0.822189	-1.48023	-1.83437	-1.53511	0.340397
16962	2	3	0	1	0	0	2	0	0	0	0	0	0	0	1	0	1	0	1	-1.51533	-0.407327	-2.48287	-1.91703	-2.10996	-2.88081	-2.23736	-0.344634
16974	2	3	0	0	0	0	1	0	0	0	0	0	0	0	0	0	0	1	0	-0.436193	-0.766556	-2.32736	-1.75333	-1.97518	-2.86247	-2.03547	-0.235839
17038	2	4	2	1	0	0	0	0	0	1	1	0	0	0	0	0	0	1	1	-0.922762	-0.639623	-1.83437	-1.54953	-2.08543	-2.7068	-1.96286	-0.384388
17048	2	1	1	0	0	0	2	0	0	0	0	0	0	0	0	0	1	1	1	1.18959	-0.909792	-2.32396	-1.50426	-1.31928	-2.27925	-1.40608	1.1966
17080	2	4	1	0	0	0	2	0	0	0	1	0	0	0	1	0	0	1	1	-0.93632	-0.578234	-2.47712	-2.032	-2.37036	-2.96142	-2.17255	-0.392985
17102	2	3	2	2	0	0	1	1	0	0	0	0	0	0	0	0	1	1	1	-0.627779	-0.522879	-2.30103	-0.97495	-2.24988	-2.90309	0.192079	0.344331
17123	2	3	0	2	2	0	2	1	1	0	0	0	0	1	1	0	0	0	0	-1.21871	-0.573206	-2.31058	-1.95095	-1.95947	-2.51663	-2.01931	-0.435
17183	1	3	0	2	2	0	0	1	1	0	0	0	0	0	0	0	0	0	0	-0.46649	-0.276051	-1.5762	-1.46872	-1.90136	-2.45519	-1.79653	-0.0160379
17204	2	3	0	2	0	0	0	1	0	0	0	0	0	0	0	0	1	0	1	-0.959301	-1.02671	-2.47712	-1.78739	-1.64529	-2.10266	-1.88081	-0.573175
17208	2	1	1	1	0	0	2	1	0	0	0	0	0	0	0	0	0	1	1	-1.02882	-0.732394	-2.3287	-1.84403	-2.01639	-2.65321	-2.25527	-0.501434
17213	1	1	0	1	0	1	1	1	0	0	0	0	0	0	0	0	0	0	0	-1.09402	-0.886381	-1.96362	-1.64362	-2.30955	-2.15853	-2.07332	-0.577869
17238	2	3	0	1	2	0	0	0	0	0	0	0	0	0	0	0	0	0	0	-1.47625	-1.1088	-2.19246	-1.81759	-2.08092	-2.55284	-2.02687	-0.814231
17381	2	1	1	2	0	0	0	1	0	0	1	0	0	0	0	0	0	1	1	-0.727525	-0.980156	-1.85307	-1.27159	-1.74977	-1.97268	-1.86118	-0.396111
17388	2	3	1	2	0	0	2	1	0	1	1	0	0	0	0	0	1	0	1	-1.21544	-0.676072	-2.70454	-2.16652	-2.17059	-2.7335	-2.0921	-0.526955
17463	1	3	0	2	1	0	0	1	0	0	0	0	0	1	0	0	0	0	0	-1.24806	-1.20271	-2.48902	-2.18799	-3.12104	-3.24598	-0.294506	-0.195308
17481	2	3	0	0	0	0	0	0	0	0	0	0	0	0	0	0	1	1	1	-0.924183	-0.632713	-1.8873	-1.58011	-1.88114	-2.45364	-1.81858	-0.373508
17491	2	4	1	2	0	0	0	0	0	0	1	0	0	0	0	0	0	1	1	-0.820305	-0.726999	-1.82391	-1.5673	-1.74674	-1.93305	-1.76743	-0.369064
17493	2	4	0	0	2	1	2	0	0	0	0	0	0	0	1	0	1	1	1	-0.126283	0.12762	-1.95367	-1.58019	-2.10709	-2.04544	-1.63243	0.335823
17501	1	3	1	2	0	0	1	1	1	0	0	0	0	0	1	0	0	1	1	-0.961602	-1.22949	-2.00764	-1.61125	-1.62915	-2.39668	-1.86446	-0.613211
17503	1	1	1	1	0	0	0	1	1	0	0	0	0	0	1	0	1	1	1	-0.634607	-1.36092	-1.76653	-1.51437	-2.11764	-2.23937	-1.71777	-0.44884
17505	2	3	1	1	0	0	2	0	0	1	1	0	0	0	0	0	0	1	1	1.2058	-0.544726	-2.50884	-1.9244	-3.70513	-3.83007	-2.6929	1.2139
17531	1	3	1	2	0	0	1	1	1	0	0	0	0	1	0	0	0	0	0	-1.44837	-1.32637	-2.22652	-1.89526	-2.02633	-2.17147	-1.70482	-0.862247
17547	1	4	1	2	2	1	2	1	1	0	1	0	0	0	1	0	0	0	0	0.153717	-0.167331	-1.71156	-1.01789	-2.10081	-2.32005	-1.67557	0.352981
17566	1	1	1	0	0	0	2	1	1	0	0	1	0	0	1	0	1	1	1	-1.13111	-0.741337	-2.1593	-1.47947	-1.91515	-2.5691	-1.78762	-0.485987
17579	1	3	0	0	1	0	1	1	1	0	0	0	0	0	1	0	0	1	0	-0.359621	-0.215653	-1.29805	-1.084	-1.93092	-2.04742	-1.67707	0.0863598
17585	2	3	0	2	2	0	1	1	1	0	0	0	0	0	1	0	1	1	1	-0.640597	-0.870174	-1.93371	-1.50399	-1.55557	-2.17838	-1.70357	-0.336448
17658	1	1	0	1	0	1	0	1	0	0	0	0	1	1	1	0	1	1	1	-0.696238	-1.15071	-1.96751	-1.76486	-1.94465	-1.91593	-1.83965	-0.471258
17713	1	3	1	1	0	0	2	1	1	0	0	0	0	1	1	0	0	1	1	-0.431353	-0.132779	-1.19219	-1.03609	-2.14944	-2.13047	-1.74078	0.112567
17727	2	3	1	2	0	0	1	1	0	0	1	0	0	0	0	0	0	1	0	-0.237196	-1.00455	-1.74674	-1.25311	-1.41407	-2.23408	-1.52288	-0.0828885
17784	2	1	0	2	0	0	1	1	0	0	0	0	0	0	0	0	0	1	0	-0.313632	-0.125576	-2.55284	-1.94692	-2.92082	-3	-2.50864	0.0982975
17792	2	3	0	2	1	0	1	1	0	0	0	0	0	0	0	0	0	0	0	-0.671997	-0.861774	-1.83965	-0.953274	-1.741	-2.49432	-1.81694	-0.290121
17799	1	2	0	1	2	0	0	1	1	0	0	0	0	1	1	0	0	0	0	-0.200213	-0.106523	-1.35922	-1.13716	-1.95015	-2.27595	-1.74866	0.194274
17837	2	4	1	1	0	0	0	1	1	0	0	0	0	0	0	0	1	1	1	-0.0282604	0.0358913	-1.19487	-1.14313	-1.89384	-2.06862	-1.74659	0.342058
17843	2	5	2	1	1	0	1	0	1	0	1	0	0	0	0	0	1	1	1	0.162025	0.271332	-0.877984	-0.558171	-1.35033	-1.59995	-1.24172	0.586148
17847	1	3	1	2	0	0	2	1	0	0	0	0	0	0	1	0	1	1	1	-1.38539	-1.11215	-2.30404	-1.78116	-2.12794	-2.81895	-2.18824	-0.808607
17890	2	3	2	2	1	0	2	0	0	0	1	0	0	0	0	0	1	1	1	-0.221599	-0.403593	-0.466763	-1.53812	-1.55391	-2.50816	-1.72204	0.150915
17919	2	3	0	2	0	0	2	0	0	0	0	0	0	0	0	0	0	0	0	-0.682763	-0.592187	-2.09561	-1.78815	-2.04663	-2.62066	-1.94856	-0.292175
17946	2	3	0	0	1	0	2	1	1	0	1	0	0	0	1	0	0	1	1	0.341802	0.574466	-0.65663	-0.581684	-1.42991	-1.61398	-1.33865	0.815607
17953	1	4	1	1	1	1	2	1	1	0	1	0	0	1	0	0	1	1	1	-0.279723	-0.237143	-1.43913	-1.20495	-1.73789	-2.0718	-1.42901	0.102826
17965	1	3	0	2	2	1	2	0	0	0	1	0	0	0	0	0	1	1	1	-0.460181	-0.396816	-1.58503	-1.61182	-1.85387	-2.8293	-1.79588	-0.0811545
18013	2	4	0	0	0	1	0	0	1	0	0	0	0	0	0	0	0	0	0	-0.163302	-0.160817	-1.11668	-0.758091	-1.61003	-1.61407	-1.31101	0.236999
18026	2	3	0	1	0	0	1	1	0	0	0	0	0	0	0	0	1	0	1	-1.20482	-0.819301	-2.15079	-1.61738	-1.70187	-2.39794	-1.94564	-0.552222
18043	1	1	1	0	1	0	0	1	0	0	0	0	1	1	0	0	0	1	1	-1.00765	-0.567727	-2.20248	-1.77856	-1.75346	-2.28891	-1.80389	-0.366293
18056	2	3	2	1	1	0	2	1	1	1	1	0	0	0	0	0	1	1	1	-0.735387	-0.755346	-1.78194	-1.37946	-1.25792	-1.79353	-1.55555	-0.286546
18131	2	3	2	2	1	0	2	1	1	1	1	0	0	1	0	0	0	0	0	0.144794	0.180364	-0.953819	-0.673564	-1.58017	-1.71626	-1.35751	0.521559
18187	2	1	0	1	0	0	0	0	0	0	0	0	0	0	0	0	0	1	0	-1.35504	-0.280964	-1.99634	-1.84143	-2.20856	-2.51558	-2.05069	-0.214369
18213	2	4	2	0	1	0	2	0	0	0	1	0	0	0	0	0	1	1	1	-0.843653	-0.388985	-2.47712	-1.47712	-1.82391	-2.17609	0.128776	0.291184
18216	1	1	0	1	0	0	2	0	0	0	0	0	0	0	0	0	0	1	0	-0.913164	-0.79418	-2.11123	-1.99101	-2.25782	-2.646	-2.03994	-0.498099
18218	2	3	0	1	0	0	2	1	1	0	0	0	0	0	1	0	0	1	0	-0.338347	-0.324793	-1.4991	-1.28226	-1.93225	-2.28443	-1.81094	0.0205442
18257	2	3	0	2	0	0	0	0	0	0	0	0	0	0	0	0	0	0	0	-1.19118	-0.675684	-2.50444	-1.9861	-1.85946	-2.59854	-1.90664	-0.498117
18316	1	4	1	0	0	0	1	1	1	0	1	0	0	0	0	0	1	1	1	0.0368179	0.15906	-1.02956	-0.786552	-1.58767	-1.66809	-1.51012	0.45726
18340	2	3	1	2	0	0	2	1	1	0	0	0	0	0	0	0	0	1	0	-1.33005	-0.900466	-2.05115	-1.76519	-1.95031	-2.84951	-1.88169	-0.649087
18345	2	4	0	0	2	0	1	1	1	0	0	0	0	1	0	0	0	1	0	-0.605243	0.0690629	-1.20247	-1.06752	-1.95388	-2.31383	-1.67787	0.205705
18399	2	3	0	2	0	0	1	0	0	0	1	0	0	0	0	0	0	1	0	-1.06066	-0.558277	-1.7988	-1.05578	-1.23033	-2.30886	-1.36169	-0.240669
18418	1	1	0	0	0	1	0	1	1	0	0	0	0	0	1	0	1	1	1	0.165893	0.371333	-0.730341	-0.617758	-1.91856	-1.81142	-1.284	0.635817
18484	2	3	1	1	2	0	2	1	1	0	0	0	0	1	1	0	0	1	0	-0.405765	0.0817587	-1.40947	-1.19641	-1.99588	-1.99384	-1.87197	0.239609
18496	1	2	1	1	0	0	2	1	1	1	0	0	0	0	1	0	1	1	1	-0.196475	-0.132945	-1.24489	-0.990974	-1.75449	-2.30103	-1.50307	0.200139
18498	1	4	1	2	0	0	2	1	1	0	0	0	0	1	1	0	1	1	1	-0.059875	0.0606709	-0.823289	-0.725677	-1.60082	-1.62108	-1.3359	0.389976
18549	2	1	1	2	0	0	1	0	0	0	1	0	0	0	0	0	0	1	0	-1.07739	-1.0228	-2.48467	-1.93092	-2.21936	-2.7354	-2.32147	-0.685697
18735	1	3	0	1	0	0	0	1	1	0	0	0	0	0	1	0	1	1	1	-0.191499	0.0567941	-1.07777	-1.03141	-1.76424	-1.99002	-1.73722	0.302228
18824	1	3	1	1	0	0	0	1	1	0	0	0	0	1	1	0	1	1	1	-1.46589	-1.2011	-1.86232	-1.78022	-1.96683	-2.58186	-1.92139	-0.815714
18858	2	3	0	2	0	0	0	1	0	0	0	0	0	1	0	0	0	0	0	-0.924453	-0.775266	-1.89354	-1.56508	-1.29433	-1.98111	-1.56508	-0.381719
18879	2	3	1	2	0	0	0	1	1	0	1	0	0	1	1	0	0	1	0	-0.785195	-0.865606	-2.46319	-1.95661	-1.55498	-2.23679	-1.81973	-0.439435
18881	2	4	0	2	2	0	2	0	0	0	0	0	0	0	0	0	0	0	0	-0.870972	-0.891051	-2.19713	-1.21218	-1.93473	-2.52681	-2.21506	-0.454075
18893	2	3	1	2	0	0	0	1	1	0	0	0	0	0	0	0	0	1	0	-0.799835	-1.29445	-2.10443	-2.00333	-2.17775	-2.71933	-2.18227	-0.615788
18929	2	4	1	2	0	0	0	1	0	0	0	0	0	0	0	0	1	1	1	-1.56225	-0.818156	-1.91602	-1.45018	-2.0238	-2.64461	-1.92567	-0.601019
19060	2	3	1	2	0	0	2	1	1	0	0	0	0	0	0	0	0	1	1	-1.02543	-0.501284	-2.36515	-1.82676	-1.85631	-2.62839	-1.76309	-0.335026
19088	1	1	1	1	0	0	2	0	0	0	0	0	1	0	0	0	0	1	1	-1.26629	-1.46892	-2.40561	-2.1669	-2.31651	-2.14748	-2.25764	-0.934262
19129	1	1	0	1	0	1	1	1	1	0	0	0	0	1	1	0	0	1	0	-1.28243	-0.610004	-1.89237	-1.46972	-2.5673	-2.09578	-2.0819	-0.439633
19154	1	5	1	2	1	0	1	0	1	0	1	0	0	0	0	0	1	1	1	-0.425429	-0.926648	-2.04899	-1.68473	-2.15079	-2.76112	-2.07572	-0.26707
19156	2	3	0	1	2	0	0	1	1	0	0	0	1	1	0	0	0	1	0	-0.102851	-0.477499	-1.77066	-1.01931	-1.9224	-2.32034	-1.64157	0.105288
19159	2	1	1	0	0	1	2	1	0	0	1	0	0	0	0	0	1	1	1	-1.39692	-0.483602	-2.3093	-1.86997	-2.1928	-2.54818	-1.62391	-0.376848
19162	2	3	2	2	0	0	2	0	0	0	0	0	0	0	0	0	0	1	1	-1.04926	-0.904922	-2.16481	-1.64402	-1.94632	-2.40369	-1.22712	-0.497807
19165	1	4	1	2	2	1	2	1	1	0	0	0	0	0	0	0	0	0	0	-0.485737	-0.46761	-1.22967	-0.76864	-1.42597	-1.60206	-0.998452	0.0251595
19172	2	3	1	2	2	0	2	1	0	0	0	0	0	0	0	0	1	1	1	-1.32422	-1.24718	-2.52288	-1.81248	-1.74473	-2.22185	-1.84164	-0.793714
19278	2	3	1	1	0	0	0	1	1	0	1	0	0	0	0	0	1	1	1	0.251221	0.372474	-0.880947	-0.485462	-1.45033	-1.59783	-1.34713	0.672569
19299	1	3	1	2	0	0	0	1	0	0	0	0	0	0	0	0	1	1	1	0.956111	-1.41292	-2.43506	-1.89004	-1.79465	-1.6135	-1.92349	0.961247
19313	2	3	1	2	0	0	0	1	1	0	0	0	0	0	0	0	0	0	0	-0.961993	-0.959799	-2.11416	-1.95643	-2.06586	-2.78034	-2.14656	-0.593503
19357	1	3	1	2	1	0	0	1	1	0	0	0	1	1	1	0	1	1	1	-0.033412	0.0727166	-1.14998	-0.924386	-1.68071	-1.95212	-1.45101	0.373916
19413	1	4	2	0	0	0	2	1	1	0	0	0	0	0	1	0	1	1	1	0.173942	0.346696	-1.0235	-0.866364	-1.60405	-1.63726	-1.3384	0.606266
19432	1	3	0	1	0	0	1	1	1	0	0	0	0	0	0	0	0	1	1	-1.27915	-0.98611	-1.82633	-1.55674	-2.17609	-2.40708	-1.95208	-0.657084
19444	2	3	0	2	0	0	0	1	1	0	0	0	0	0	0	0	0	0	0	-0.284793	0.0223694	-1.05505	-0.938404	-1.35843	-2	0.310238	0.587925
19455	2	3	0	2	0	0	2	0	0	0	0	0	0	0	0	0	0	1	0	-1.07101	-0.505382	-2.14976	-1.72507	-1.67435	-2.82391	-1.47712	-0.319513
19466	1	3	0	2	0	0	1	1	0	0	0	0	0	0	1	0	0	0	0	-0.755946	-1.34917	-2.20555	-1.84581	-2.15186	-2.46311	-1.99294	-0.582842
19715	2	4	0	1	0	1	1	0	0	0	0	0	0	0	0	0	0	1	0	-0.913209	-0.551836	-2.30291	-1.79776	-1.95707	-2.30671	-2.01143	-0.347373
19757	1	3	1	2	0	0	2	1	1	0	0	0	0	0	1	0	1	1	1	0.20966	0.313696	-0.810047	-0.488659	-1.5075	-1.97714	-1.35072	0.627919
19763	1	3	0	2	0	0	1	1	1	0	0	0	0	1	1	0	0	0	0	-0.0472681	-0.0151915	-1.11776	-0.918563	-1.61306	-2.05799	-1.39794	0.328889
19788	1	4	1	0	0	0	1	1	1	0	1	0	0	0	0	0	0	1	1	-0.647444	-0.356624	-1.45258	-1.06293	-1.339	-2.30441	-1.16414	-0.0427752
19800	1	4	1	1	0	0	2	1	0	0	0	0	0	0	0	1	1	1	1	-0.87797	-1.02384	-1.75696	-1.381	-1.93376	-2.52124	-1.96448	-0.506257
19857	1	3	0	2	2	0	0	1	1	0	0	0	0	0	1	0	0	1	1	-0.0869434	-0.133713	-1.37528	-1.08922	-1.76592	-2.14613	-1.61465	0.236969
19927	2	3	2	2	0	0	1	1	0	0	0	0	0	0	0	0	1	1	1	-0.988314	-0.78612	-2.17609	-1.79424	-1.89526	-2.74036	-1.95031	-0.501898
19961	2	3	0	1	1	0	2	1	1	0	0	0	0	1	0	0	0	1	0	-1.12028	-0.707533	-2.19511	-1.8451	-1.75402	-2.55879	-1.89408	-0.487163
19976	2	1	1	0	0	0	2	0	0	0	0	0	0	0	0	0	0	1	1	-0.887476	-0.774064	-2.42509	-1.94102	-2.41814	-2.47712	-1.92745	-0.478862
19984	1	2	0	1	0	0	1	1	0	0	0	0	0	0	0	0	0	1	0	-1.66972	-0.589707	-2.36208	-2.02945	-2.22304	-2.33048	-2.18327	-0.509328
19998	1	1	0	0	0	0	1	1	1	0	0	0	0	1	0	0	1	1	1	-1.01534	-0.794616	-2.22865	-1.77905	-1.98236	-2.45305	-2.28512	-0.524826
20014	2	3	0	2	2	0	0	1	1	0	0	0	0	1	0	0	0	1	0	-1.14453	-0.489661	-1.75601	-1.54223	-1.63107	-2.13167	-1.96782	-0.315776
20052	1	3	1	2	0	0	2	1	1	1	0	0	0	0	1	0	0	1	0	-0.638092	-1.03711	-2.45299	-2.09691	-1.95673	-2.47712	-2.03442	-0.447274
20053	1	4	0	0	0	1	1	0	0	0	1	1	0	0	0	0	0	1	0	-0.835973	-0.0481105	-1.9339	-1.52786	-2.07445	-2.09247	-1.81996	0.0468745
20055	2	3	0	2	0	0	0	1	0	0	0	0	0	0	0	0	1	1	1	1.45062	-0.689505	-2.15807	-1.92575	-1.74966	-1.97151	-1.60948	1.45485
20108	2	3	1	2	0	0	1	1	1	0	0	0	0	0	0	0	1	1	1	-0.645411	-0.179048	-1.95931	-1.84239	-1.61147	-2.45815	-1.36169	-0.00648504
20113	2	3	2	2	1	0	2	1	0	0	1	1	0	0	0	0	0	1	1	-0.411239	-0.341307	-2.20828	-1.52403	-1.46088	-2.48759	-1.72379	-0.0284885
20146	2	1	0	0	0	1	2	0	1	0	0	0	0	0	1	0	1	1	1	-0.299363	-0.13523	-1.32272	-1.10393	-1.80219	-1.97302	-1.52848	0.151268
20150	2	3	1	1	0	0	0	1	1	0	1	0	0	0	0	0	1	1	1	-0.125647	-1.0214	-2.32488	-1.93829	-1.95891	-1.99342	-2.06419	-0.05061
20183	1	2	1	1	1	1	1	1	1	0	0	0	0	0	0	0	1	1	1	-0.658723	-0.447737	-1.31186	-1.14556	-1.56585	-1.66712	-1.57403	-0.112529
20265	2	5	1	2	0	0	1	0	0	0	0	0	0	0	0	0	1	1	1	-1.06976	-0.528637	-2.33755	-1.9059	-2.06	-2.49136	-2.17434	-0.380015
20276	2	1	0	1	2	0	1	0	0	0	0	0	0	0	0	0	1	1	1	-1.00297	-0.441237	-2.16633	-1.91106	-2.30103	-2.49732	-2.24551	-0.305993
20292	2	3	1	2	0	0	0	1	0	0	0	0	0	0	0	0	1	1	1	-1.44624	-0.825435	-2.02348	-1.30332	-2	-2.37566	-1.91703	-0.567368
20303	2	3	2	0	1	0	0	1	1	0	1	0	0	1	1	0	0	1	1	0.809881	0.673168	-0.533537	-0.54689	-1.36015	-1.67497	-1.31917	1.07393
20347	1	3	1	2	0	0	1	1	1	0	0	0	0	0	0	0	1	1	1	-1.11178	-0.932457	-2.0214	-1.73373	-2.24618	-2.56988	-2.01271	-0.619441
20373	2	3	0	2	0	0	0	1	0	0	0	0	0	0	0	0	0	1	0	0.413255	-1.32361	-2.24159	-1.85387	-1.82584	-2.61979	-2.0238	0.428739
20376	2	3	0	2	2	0	0	1	1	0	0	0	0	0	1	0	1	0	1	-0.950044	-0.82612	-1.97587	-1.80108	-2.02119	-2.48971	-1.80371	-0.49992
20377	2	3	1	2	0	0	0	0	1	0	0	0	0	0	0	0	1	1	1	-0.620269	-1.19304	-2.2572	-1.85718	-2.00776	-2.89171	-1.81128	-0.456152
20398	2	3	1	1	0	0	0	0	0	0	1	0	0	0	0	0	0	1	0	-1.03279	0.0601253	-2.02715	-1.68601	-2.31439	-2.51851	-1.42509	0.119476
20440	1	3	2	2	0	0	1	1	0	0	1	0	0	0	0	0	1	1	1	-0.70186	-1.13601	-2.11616	-1.42302	-1.7068	-2.61101	-1.9459	-0.455173
20444	2	5	0	2	0	0	0	0	0	0	0	0	0	0	0	0	0	0	0	0.470424	0.0448298	-2.03192	-3.65665	-1.77339	-2.5356	-1.53093	0.615062
20456	1	3	0	0	0	0	0	1	1	0	0	0	0	1	0	0	1	1	1	-0.142007	-0.0240407	-1.18415	-0.91271	-1.73998	-1.82442	-1.48471	0.283501
20466	2	3	1	2	0	0	1	1	1	0	0	0	0	0	0	0	0	1	1	0.0604799	-0.975641	-2.11394	-1.76176	-2.00843	-2.81291	-2.23888	0.113043
20548	2	3	0	2	0	0	0	0	0	0	0	0	0	0	0	0	0	0	0	-0.770448	-0.978448	-2.233	-1.8403	-2.01028	-2.70152	-1.95884	-0.497876
20583	1	3	2	1	0	0	2	0	0	1	1	1	0	1	1	0	1	1	1	-0.174181	-1.08842	-2.10996	-1.28532	-1.68491	-1.93142	-1.69048	-0.0637112
20629	2	3	1	2	0	0	2	1	0	0	1	0	0	0	1	0	0	1	1	-0.434415	-0.659776	-1.95424	-1.52288	-1.46288	-2.35218	-1.75559	-0.164803
20630	2	1	1	2	0	0	2	0	0	1	0	0	0	0	0	0	0	1	0	-0.276656	0.0809051	-1.24551	-1.17363	-1.39303	-2.03067	-1.31712	0.291248
20634	2	1	0	0	1	0	1	1	0	0	0	0	0	0	1	0	0	1	0	-0.408159	-0.670389	-1.85532	-1.52796	-1.88142	-2.2443	-1.72231	-0.163867
20656	2	3	2	1	0	0	1	0	0	0	0	0	0	0	0	0	1	1	1	-0.603365	-0.516769	-2.18709	-1.67264	-1.61979	-2.45593	-1.41737	-0.189096
20681	2	3	0	2	1	1	2	1	0	0	0	0	0	0	0	0	0	1	0	-1.29093	-0.840397	-2.4523	-2.02633	-2.10012	-2.53148	-2.13354	-0.644425
20688	1	3	0	2	0	0	1	1	1	0	1	0	0	0	0	0	0	1	1	-1.2315	-1.06919	-2.31712	-1.88303	-1.80084	-2.18709	-1.94448	-0.708752
20707	2	1	0	0	0	1	2	0	0	0	0	0	0	0	0	0	0	1	1	-1.40097	-0.498827	-2.00607	-1.43245	-1.69298	-2.22386	-1.55848	-0.339609
20737	2	4	1	0	0	1	1	0	0	0	0	1	0	0	0	0	1	1	1	-1.01639	-0.836419	-1.54206	-1.00812	-0.871457	-2.27	-0.847598	-0.186592
20746	1	3	1	2	1	0	2	1	0	0	1	0	0	0	0	0	1	1	1	-0.962374	-1.03739	-2.02919	-1.50238	-1.64589	-2.35655	-2.12494	-0.558934
20799	2	3	2	2	0	0	1	0	0	0	1	0	0	0	0	0	1	1	1	-0.214101	-1.23062	-2.284	-2.07572	-2.16749	-2.39794	-2.07572	-0.153415
20805	2	1	0	0	0	0	2	0	0	0	0	0	0	0	0	0	0	1	0	-0.883947	-0.576339	-1.85035	-1.65211	-2.06512	-2.39932	-1.05721	-0.273655
20826	1	3	2	1	0	0	0	1	1	0	1	0	0	0	1	0	1	1	1	-0.148181	-0.663045	-1.98435	-1.44859	-1.96924	-2.48112	-1.70097	0.00349215
20850	1	4	2	0	0	0	1	1	1	0	1	0	0	0	1	0	1	1	1	-1.44751	-0.726812	-2.07431	-1.72887	-2.11342	-2.36507	-1.86541	-0.559072
20868	1	3	1	2	0	0	2	1	1	0	0	0	0	1	0	0	1	1	1	0.687121	-0.880838	-1.91313	-1.59103	-1.47127	-1.96715	-1.51979	0.708391
20912	2	1	1	0	0	0	2	0	0	0	0	0	0	0	1	0	0	1	1	-1.09436	-0.695408	-2.20514	-1.59396	-2.48226	-2.51445	-1.76358	-0.47184
20988	1	4	0	1	1	0	1	1	1	0	0	0	0	0	1	0	0	1	0	0.0932205	0.211485	-0.718859	-0.612213	-0.687103	-0.134632	-0.676455	0.648525
21033	2	4	1	1	1	1	2	0	0	0	1	0	0	0	0	0	1	1	1	-0.727986	-0.72462	-2.31046	-1.57894	-2.00436	-2.17513	-1.94621	-0.361747
21068	2	3	1	0	1	0	1	1	1	0	1	0	0	0	0	0	1	1	1	-1.00407	-1.08174	-2.42738	-1.92933	-1.94169	-2.46139	-0.844988	-0.449522
21090	1	4	1	0	0	0	1	1	0	0	1	0	0	0	1	0	1	1	1	0.315672	-0.0678104	-0.795953	-0.557454	-0.467521	-0.774411	0.0185559	0.691398
21173	2	4	2	0	2	0	1	0	0	1	1	0	0	0	0	0	1	1	1	-0.109115	-0.265081	-2.22649	-1.77557	-2.11459	-2.33764	-2.08103	0.134896
21184	2	3	1	2	0	0	2	0	1	0	1	0	0	0	0	0	0	1	1	0.255282	0.0398205	-1.83826	-1.45238	-1.66555	-1.94644	-1.70664	0.476893
21275	2	1	2	0	0	0	2	0	0	1	1	0	0	0	1	0	1	1	1	-0.671111	-0.509588	-2.07756	-1.73799	-1.85129	-2.16339	-0.643456	-0.0983033
21281	2	1	2	0	0	1	2	0	0	1	1	0	0	0	1	0	1	1	1	-0.913844	-0.605698	-2.53123	-2.11973	-2.51468	-2.63558	-2.40105	-0.409232
21298	2	3	2	2	0	0	2	0	0	0	1	0	0	0	0	0	0	1	1	-0.436863	-0.842283	-1.77663	-1.40826	-1.53057	-1.69206	-1.57061	-0.192496
21303	2	3	0	2	0	0	1	1	0	0	0	0	0	0	0	0	0	1	0	-1.25005	-0.97516	-1.75753	-1.25946	-1.27928	-1.42413	-1.55532	-0.452617
21356	2	3	0	2	0	0	1	1	1	0	0	0	0	0	1	0	0	1	1	0.0109543	0.124001	-0.94766	-0.80721	-1.61161	-1.61921	-1.21002	0.436931
21380	1	3	0	1	2	0	0	1	0	0	0	0	0	0	1	0	1	1	1	-0.107399	-0.0778092	-1.56406	-1.11566	-2.00026	-2.05358	-1.75829	0.244788
21419	2	1	1	0	0	0	1	0	0	0	1	0	0	0	0	0	0	1	0	-1.12689	-1.08945	-2.59439	-1.87722	-1.76203	-2.29251	-2.0749	-0.693204
21420	1	3	0	2	0	0	1	1	1	0	1	0	0	1	1	0	0	1	1	-0.789167	-0.472283	-1.43363	-1.25065	-1.92972	-1.78054	-1.77743	-0.195465
21441	1	4	0	1	1	0	1	1	1	0	1	0	0	0	1	0	0	1	1	-0.200867	-0.22745	-1.39457	-1.14553	-1.99721	-1.65167	-1.66077	0.142406
21490	2	3	0	2	2	0	0	1	0	0	0	0	0	0	0	0	0	0	0	-0.363409	-0.306003	-2.20013	-1.81728	-1.97828	-2.22934	-1.97093	-0.0105274
21513	1	4	0	2	2	0	2	0	0	0	1	0	0	0	0	0	0	0	0	-1.04073	-0.972282	-2.07253	-1.64053	-2.19414	-2.57636	-1.93733	-0.602789
21514	2	4	1	2	0	0	1	0	0	0	0	0	0	0	0	0	0	0	0	-0.616511	-0.678646	-2.61326	-2.15603	-2.49485	-2.54446	-2.32041	-0.326376
21533	2	3	0	2	0	0	2	1	0	0	1	0	0	0	0	0	1	1	1	-1.69217	-0.873493	-2.67851	-2.12392	-2.26381	-2.80648	-2.29198	-0.754834
21551	2	3	0	2	0	1	0	1	1	0	0	0	1	0	1	0	1	1	1	0.154257	0.152936	-0.698324	-0.680052	-1.35036	-1.33769	-1.34736	0.530622
21568	2	3	1	2	0	0	0	1	0	0	1	0	0	0	0	0	0	1	0	-0.507107	-1.05708	-1.77824	-1.60426	-1.86411	-2.16682	-1.64996	-0.315883
21625	1	3	1	0	0	0	0	1	1	0	1	0	1	1	1	0	1	1	1	0.243614	0.344627	-0.912586	-0.631272	-1.54194	-1.44678	-1.41983	0.645623
21646	1	4	0	0	0	1	1	1	0	0	0	0	0	1	1	0	0	1	1	-0.809783	-0.615572	-1.91295	-1.45892	-2.04502	-2.2975	-1.6689	-0.318967
21675	1	3	0	2	0	0	1	1	0	0	0	0	0	0	0	0	0	0	0	-0.881748	-0.976092	-2.04326	-1.69465	-1.80134	-2.33445	-1.71469	-0.514384
21781	1	5	0	2	0	0	2	1	0	1	0	0	0	1	1	0	0	1	1	-0.417531	-1.14841	-2.22967	-1.93018	-1.89388	-2.15527	-2.04518	-0.301185
21817	1	1	1	1	0	0	1	1	0	0	0	0	0	0	1	0	1	1	1	-0.283328	-1.25405	-2.43346	-1.98022	-2.02504	-2.49856	-1.71578	-0.205848
21842	1	4	0	1	0	0	1	1	0	0	0	0	0	1	0	0	0	1	0	-0.663606	-0.509972	-1.82533	-1.6104	-1.95282	-2.17895	-1.92439	-0.225363
21897	2	5	1	2	1	0	1	1	1	0	0	0	1	1	1	0	0	1	0	-0.23647	-0.580871	-2.11454	-1.65818	-1.50494	-2.01814	-1.654	-0.0290371
21901	1	1	2	0	0	0	0	1	1	0	0	0	0	0	0	0	1	1	1	0.151888	-0.202344	-2.14581	-1.50016	-1.79571	-1.93099	-1.87991	0.327548
21922	2	2	2	0	0	1	0	0	0	0	1	0	0	0	0	0	1	1	1	-1.52475	-0.880914	-2.61055	-2.08482	-2.40146	-2.67845	-2.27917	-0.736555
21926	2	3	0	1	0	0	0	1	1	0	1	1	1	1	0	0	1	1	1	0.259391	0.0465772	-0.836861	-0.884358	-1.5893	-1.81119	-1.71965	0.514113
21928	1	4	0	2	2	0	2	0	0	0	0	0	0	0	0	0	1	1	1	-0.949996	-0.993069	-2.17846	-1.7829	-1.90663	-2.26889	-1.6742	-0.559273
21935	2	4	0	2	2	0	2	1	0	0	0	0	0	0	0	0	0	0	0	-0.89566	-0.536781	-1.82164	-1.45351	-1.97038	-1.81995	-1.83893	-0.293868
21944	1	4	0	0	2	0	1	1	0	0	0	0	0	0	0	0	0	0	0	-0.900201	-0.711008	-2.76335	-1.96377	-2.18492	-1.99699	-1.91003	-0.441453
22023	2	4	1	0	1	0	1	1	1	1	1	1	0	0	0	0	1	1	1	0.316119	0.343802	-0.789913	-0.504419	-1.23289	-1.34602	-1.04249	0.694359
22043	1	1	0	2	2	0	1	1	0	0	0	0	0	1	1	0	0	0	0	-0.866652	-0.953642	-2.46613	-2.05704	-1.97793	-2.34803	-2.14963	-0.550541
22045	1	4	2	2	1	0	0	1	0	0	0	0	0	0	1	0	0	1	0	-0.902303	-1.10208	-2.79951	-2.1347	-2.36721	-2.87506	-2.50215	-0.653699
22055	2	3	0	1	0	0	0	0	1	0	1	0	0	1	0	0	0	1	0	-1.24914	0.253691	-1.84462	-1.41313	-1.75952	-1.96181	-1.93626	0.288389
22059	2	3	0	2	0	0	0	1	0	0	0	0	0	0	0	0	0	1	1	-0.203079	-0.624245	-2.25571	-1.92082	-1.87615	-2.19723	-1.945	-0.0397195
22096	1	5	2	1	0	0	2	0	0	1	1	1	1	1	1	0	1	1	1	-0.92799	-1.47209	-2.4458	-1.66102	-1.71828	-2.97079	-1.88751	-0.677116
22107	1	4	2	2	0	0	2	0	1	0	1	0	0	0	0	0	0	1	1	-0.864284	-0.586022	-1.85289	-1.34459	-1.62197	-1.97986	-1.45031	-0.27971
22165	1	3	1	2	0	1	0	0	1	1	1	0	0	0	1	0	1	1	1	0.0591815	0.101028	-1.21567	-0.729928	-1.51836	-1.444	-1.10324	0.447179
22211	1	1	0	1	0	1	0	1	1	0	0	0	0	0	1	0	0	0	0	-0.79277	-0.614483	-1.37986	-1.01368	-1.37469	-1.58838	-1.09071	-0.159988
22234	1	3	0	1	1	0	1	1	0	0	0	0	1	1	0	0	0	0	0	-1.05626	-1.05326	-2.34967	-1.85471	-1.86923	-2.30956	-2.06934	-0.65425
22272	2	4	1	2	0	0	1	1	0	0	0	0	0	0	0	1	1	1	1	-0.921522	-0.557497	-1.89819	-1.02228	-1.80447	-1.96097	-1.78468	-0.26161
22315	1	3	1	1	1	1	0	1	1	0	0	0	1	1	0	0	1	1	1	0.456929	0.499289	-0.550692	-0.46256	-1.29171	-1.12844	-0.686878	0.843733
22323	1	3	2	2	0	0	0	1	0	0	1	1	0	0	0	0	0	1	1	0.266282	-0.151384	-1.90947	-1.41183	-1.69592	-2.00359	-1.70051	0.42373
22343	2	4	2	2	0	0	1	0	1	0	1	0	0	0	0	0	1	1	1	0.252723	0.258534	-0.838334	-0.544438	-1.46298	-1.54187	-1.23215	0.618607
22344	2	4	0	1	2	1	2	1	0	0	0	0	0	0	1	0	0	0	0	-1.20318	-0.754332	-2.23198	-1.96385	-2.00911	-2.26488	-2.07235	-0.55421
22392	2	5	0	2	2	0	0	0	0	0	0	0	0	0	0	0	0	0	0	-1.01569	-0.988653	-2.12494	-1.74002	-2.12722	-2.5021	-2.03363	-0.611443
22403	2	4	0	2	2	1	2	0	0	0	0	0	0	0	0	0	0	1	0	-1.50712	-0.614518	-2.46125	-1.99866	-2.07999	-2.14304	-1.97609	-0.503618
22449	2	1	0	2	2	0	2	0	0	0	0	0	0	0	0	0	1	1	1	-1.26435	-0.408053	-2.45028	-1.84253	-2.06402	-2.41786	-1.95221	-0.312713
22458	2	1	2	0	0	0	2	1	0	0	1	0	0	0	0	0	1	1	1	-0.579259	-0.871539	-1.93164	-1.36032	-1.76712	-1.61109	-1.41632	-0.273156
22466	1	1	0	0	0	0	0	1	1	0	0	0	0	0	0	0	0	0	0	-0.811572	-0.278913	-1.56935	-1.29987	-1.61658	-2.00877	-1.84365	-0.0937488
22514	1	3	2	2	0	0	2	1	0	0	1	0	1	1	0	0	1	1	1	1.00328	-0.531673	-2.28573	-1.87424	-1.74958	-2.00969	-1.73323	1.01847
22531	2	3	0	2	0	1	1	1	1	0	0	0	0	0	0	0	0	0	0	-0.705593	0.11176	-2.42494	-1.75211	-2.14776	-2.17242	-2.17185	0.185395
22583	2	4	0	1	2	1	1	0	1	0	0	0	0	0	1	0	1	1	1	-0.0580629	-0.0245518	-1.27866	-0.994758	-1.64507	-1.75785	-1.58384	0.309615
22602	2	3	2	2	1	0	0	1	1	0	0	0	0	0	0	0	1	1	1	1.12305	-0.517883	-1.69785	-1.22721	-1.72689	-1.55414	-1.29585	1.13848
22639	1	1	0	0	0	0	0	1	0	0	0	0	0	0	0	0	0	1	0	-1.02648	-0.67623	-2.27373	-1.73028	-2.04128	-2.25181	-1.89475	-0.448301
22676	1	1	1	2	1	0	2	1	0	0	0	0	0	0	1	0	0	1	1	-0.54965	-0.856727	-2.61509	-1.9523	-1.98735	-2.70181	-2.3052	-0.344891
22689	2	3	0	2	2	0	2	1	1	0	0	0	0	0	0	0	1	1	1	-0.31484	-0.135177	-1.4102	-1.17153	-1.8254	-2.05227	-1.84626	0.133921
22772	2	3	2	2	1	1	2	0	1	1	1	1	0	0	0	0	1	1	1	-0.874035	-0.778128	-2.25433	-1.68853	-2.12729	-2.02538	-1.75596	-0.44272
22793	2	3	0	2	0	0	2	1	0	0	0	0	0	1	0	0	1	1	1	-1.39956	-0.990004	-2.37276	-1.85619	-1.92298	-2.51432	-2.0702	-0.735535
22796	2	5	1	2	0	0	1	1	0	0	0	0	0	0	0	0	1	1	1	-0.814407	-0.682876	-2.36396	-1.90188	-2.16414	-2.47813	-2.08039	-0.402067
22800	2	1	1	2	0	0	0	1	1	1	0	0	0	1	0	0	1	1	1	-0.614063	-0.54524	-1.93236	-1.69021	-1.80967	-2.25964	-1.8459	-0.225132
22818	2	3	0	2	0	0	0	1	0	0	0	0	0	0	0	0	0	0	0	-0.231931	-0.34062	-1.33243	-1.38182	-1.19696	-1.57529	-1.10012	0.11402
22878	2	3	1	2	1	0	2	0	0	0	0	0	0	0	1	0	1	1	1	-0.300248	-1.33152	-2.65689	-2.13138	-2.29801	-2.81889	-2.29952	-0.245136
22888	1	1	1	2	0	0	1	1	0	0	0	0	0	0	1	0	0	1	1	-0.950589	-0.786651	-1.97938	-1.37561	-1.43708	-1.72238	-1.4225	-0.375319
22900	2	1	0	0	0	0	0	1	1	0	0	0	0	0	0	0	0	1	1	-1.38027	-0.378965	-2.65028	-2.29956	-2.32681	-2.62163	-2.36092	-0.320357
22929	1	1	0	0	0	0	1	1	0	0	0	0	0	0	0	0	0	1	1	-1.48775	-0.890326	-2.68733	-2.19	-2.28893	-2.43295	-2.1721	-0.732063
22979	2	4	0	1	0	1	1	1	1	0	0	0	0	0	0	0	0	1	0	0.272444	0.216752	-0.882775	-0.728739	-1.55457	-1.43639	-1.30454	0.596779
22999	2	3	0	0	0	1	1	1	1	0	1	0	0	0	1	0	1	1	1	0.113399	0.163995	-0.973377	-0.619574	-1.44044	-1.60739	-1.51824	0.504457
23028	2	5	0	2	2	0	0	1	0	0	0	0	0	0	0	0	0	0	0	-0.842901	-1.16062	-2.016	-1.54999	-1.54112	-1.55627	-1.48214	-0.468539
23044	1	3	1	2	0	0	1	1	1	0	0	0	0	0	0	0	0	1	1	-0.916763	-0.779612	-2.34166	-1.6587	-1.66433	-2.37662	-1.88732	-0.452775
23053	1	4	0	2	0	1	0	1	0	0	0	0	0	0	1	0	0	0	0	-0.701196	-0.643169	-1.67376	-1.51319	-2.17106	-1.70671	-1.84693	-0.284927
23059	2	3	0	2	0	0	1	1	1	0	0	0	0	0	0	0	0	0	0	-0.619021	-0.607614	-2.59671	-1.9325	-1.79205	-2.15987	-2.11757	-0.273966
23147	2	1	0	0	2	1	1	0	0	0	0	0	0	1	0	0	0	0	0	-0.977341	-0.779249	-1.68159	-1.20207	-1.43855	-1.70828	-1.5866	-0.359394
23182	2	3	0	2	0	0	2	1	0	0	0	0	0	0	0	0	1	1	1	-0.828897	-0.582316	-2.26986	-1.84271	-1.54949	-1.82145	-1.90593	-0.313925
23188	2	3	1	1	0	0	0	1	1	0	1	1	0	0	1	0	0	1	0	-0.555518	0.611668	-1.65208	-0.979142	-1.30662	-1.34486	-1.2324	0.667274
23204	1	3	0	2	0	0	1	1	1	0	1	0	1	1	1	0	0	0	0	-0.253796	-0.170506	-1.19663	-1.02838	-1.76827	-1.54222	-1.64151	0.16393
23266	1	3	1	2	0	0	2	0	0	1	1	0	0	0	0	0	0	1	0	-1.02534	-0.904375	-1.80744	-1.42719	-1.51267	-2.06332	-1.59103	-0.472452
23318	2	3	0	2	0	0	0	1	0	0	0	0	0	0	0	0	0	0	0	-0.929974	-0.572088	-2.41902	-1.87061	-1.76457	-2.53148	-1.60686	-0.349204
23332	1	4	1	2	0	1	2	1	1	1	1	1	0	0	0	0	0	1	0	-0.0490843	-0.1041	-1.60386	-1.14826	-1.87255	-1.69557	-1.5978	0.263585
23364	1	3	0	1	0	0	2	1	1	0	1	0	0	0	1	0	1	1	1	0.389856	0.219445	-0.876628	-0.713798	-1.59603	-1.56886	-1.36015	0.656431
23383	2	1	0	2	0	0	0	1	0	0	0	0	0	0	0	0	0	1	0	-0.933631	-0.832271	-2.44034	-2.17408	-2.14211	-2.68408	-2.02281	-0.533512
23424	2	3	0	1	1	1	2	1	1	0	0	0	0	0	1	0	1	1	1	-0.925531	-0.900478	-2.37371	-1.93899	-2.02453	-1.88524	-1.99504	-0.533448
23427	2	4	2	0	0	0	0	1	1	0	1	0	0	1	0	0	1	1	1	0.443944	0.277789	-0.574186	-0.645754	-1.27049	-1.23711	-1.03588	0.73009
23470	1	3	2	2	0	0	1	1	0	0	1	0	1	1	1	0	1	1	1	-0.105236	-0.609752	-2.29201	-1.79891	-1.5341	-2.33099	-1.79254	0.0419602
23485	2	5	0	2	2	1	0	1	0	0	0	0	0	1	0	0	0	0	0	-1.42228	-1.04484	-2.44014	-2.06802	-2.31315	-2.34196	-2.21014	-0.807524
23508	2	3	0	2	0	0	0	1	0	0	0	0	0	0	0	0	0	0	0	-1.04132	-1.03459	-2.27837	-1.73136	-1.87293	-2.66148	-2.17114	-0.639367
23563	2	3	0	2	0	1	2	0	1	0	0	0	0	0	0	0	0	1	0	0.219696	0.242763	-0.749929	-0.457268	-1.37121	-1.45357	-1.25298	0.609347
23573	1	3	0	2	0	0	0	1	1	0	0	0	0	0	0	0	0	1	0	0.226906	-0.0269283	-1.50959	-1.19732	-1.8497	-2.21506	-1.68625	0.441115
23608	2	3	2	2	1	0	0	1	1	0	1	0	0	0	0	0	1	1	1	-0.469997	-0.859234	-2.25261	-1.80008	-1.87506	-2.39794	-1.55966	-0.264831
23660	2	2	0	2	0	0	0	0	0	0	0	0	0	0	1	0	0	0	0	-0.618089	-0.490086	-2.10334	-1.84306	-1.81548	-2.37312	-2.02093	-0.210585
23710	2	3	1	1	1	0	2	1	1	0	1	0	0	0	0	0	1	1	1	0.213908	-0.0482137	-1.22066	-1.11016	-1.86429	-1.87319	-1.78407	0.433395
23731	2	3	1	0	1	0	0	1	1	0	0	0	0	0	0	0	1	1	1	0.485549	0.419237	-0.678564	-0.621946	-1.37037	-1.69025	-1.4299	0.794701
23741	2	4	0	0	2	1	1	1	1	0	0	0	0	0	0	0	1	1	1	-0.410911	-0.361445	-1.25663	-1.02563	-1.75371	-1.69754	-1.31502	0.0249202
23746	1	3	1	1	1	1	0	1	1	0	1	0	0	1	1	0	1	1	1	0.35901	0.344697	-0.858444	-0.579099	-1.4169	-1.43248	-1.02966	0.704832
23789	1	4	1	0	1	1	1	1	1	0	0	0	0	0	0	0	1	1	1	0.294589	0.212669	-0.752372	-0.646703	-1.47571	-1.38138	-1.22564	0.616925
23819	2	3	0	1	0	0	2	0	1	0	0	0	0	0	0	0	1	1	1	0.15328	0.347936	-0.798603	-0.586541	-1.55048	-1.5461	-1.47378	0.619055
23878	1	4	1	2	0	0	2	1	1	0	1	0	0	0	1	0	1	1	1	0.040748	0.074778	-0.595436	-0.468051	-0.377241	-0.521282	-0.389564	0.603025
23913	1	3	0	1	0	0	0	1	1	0	0	0	1	1	1	0	1	1	1	-0.409516	-0.293799	-1.53466	-1.36853	-2.03502	-2.14539	-2.22904	-0.00342051
23932	1	2	2	0	0	0	2	0	0	1	1	0	0	0	0	0	1	1	1	-0.139449	-0.20781	-2.26835	-1.52672	-2.07978	-2.02996	-1.77725	0.150619
23964	2	3	1	2	0	1	0	1	1	0	1	0	0	0	1	0	0	1	1	-1.04973	-0.782236	-1.97163	-1.73829	-1.69492	-1.82536	-1.57716	-0.462378
24005	1	3	1	2	1	0	0	1	1	0	1	0	0	0	1	0	1	1	1	0.296038	0.295196	-0.81491	-0.620638	-1.43827	-1.56314	-1.29031	0.649157
24046	1	3	2	2	0	0	2	0	1	1	1	1	0	0	1	0	1	1	1	-0.586168	-0.707744	-1.95673	-1.44265	-1.40192	-1.64553	-1.58516	-0.228634
24144	1	5	0	1	2	0	2	0	1	0	0	0	0	0	0	0	0	0	0	-0.259985	-0.172819	-1.27292	-1.08667	-2.0198	-1.92917	-1.69588	0.145504
24204	2	3	0	2	0	0	0	1	1	0	0	0	0	0	0	0	0	1	1	-0.128183	-0.185411	-1.39399	-1.29862	-1.8209	-2.0197	-1.94609	0.182859
24218	2	3	0	2	0	0	0	1	1	0	0	0	0	0	0	0	1	0	1	0.301925	-0.732242	-2.26962	-1.79026	-1.86434	-2.2372	-1.87506	0.350974
24227	1	3	0	2	0	0	2	1	1	0	1	0	0	0	0	0	0	1	1	-0.639581	-0.30111	-1.57719	-1.34779	-1.95523	-2.26081	-1.73688	-0.0780612
24248	1	3	0	1	0	0	0	0	1	0	0	0	0	0	1	0	1	1	1	0.0431882	0.392411	-1.04771	-0.826912	-1.85701	-1.82997	-1.63061	0.586992
24265	1	3	0	2	0	1	2	1	1	0	1	0	0	1	1	0	1	1	1	0.395028	0.255372	-0.816976	-0.815178	-1.40664	-1.48812	-1.33789	0.672726
24274	2	4	1	2	0	0	1	1	1	0	1	0	0	0	0	0	1	1	1	-1.40355	-0.470171	-2.21806	-1.63113	-1.84619	-2.31144	-1.98761	-0.359466
24292	1	3	0	1	2	0	1	1	0	0	0	0	1	1	1	0	0	1	1	-1.1308	-1.21663	-2.0856	-1.69078	-1.97503	-2.10852	-1.926	-0.713206
24359	2	3	1	2	0	0	0	1	0	0	0	0	0	0	0	0	0	1	0	-0.87563	-0.963396	-2.21614	-1.83414	-2.25652	-2.62036	-2.28479	-0.559391
24409	2	5	1	2	1	0	1	1	1	0	1	1	0	0	0	0	1	1	1	-0.155305	-0.192738	-2.06568	-1.52747	-1.30088	-2.33099	-1.44476	0.167266
24434	2	3	0	1	0	0	1	1	0	0	0	0	0	1	1	0	1	1	1	-0.746355	-0.72218	-2.65677	-1.91568	-1.56115	-2.13149	-1.88402	-0.365338
24444	1	1	0	1	0	0	1	0	1	0	0	0	0	0	0	0	1	1	1	-0.642346	-0.420741	-1.48517	-0.817034	-1.45879	-1.60693	-1.17478	-0.0367465
24463	2	4	1	0	1	0	1	0	0	0	1	0	0	0	0	0	1	1	1	-1.05489	-0.411252	-2.19281	-1.7775	-2.22185	-2.30661	-1.9361	-0.282595
24466	1	4	0	1	0	0	2	1	0	0	0	0	0	1	1	0	0	1	0	-0.661963	-0.531902	-1.67501	-1.57125	-2.22235	-2.23864	-2.11002	-0.237231
24471	2	1	0	0	2	1	0	1	1	0	0	0	0	0	1	0	1	0	1	-1.16723	-0.871867	-1.57762	-1.03275	-1.57177	-1.74035	-1.34992	-0.385941
24482	2	1	0	1	2	0	2	0	0	0	0	0	0	0	0	0	0	1	1	-1.14778	-0.924725	-2.57933	-2.08809	-2.15816	-2.48563	-2.28637	-0.665006
24499	2	4	0	2	0	0	0	0	0	0	0	0	0	0	0	0	0	0	0	-0.50693	-0.366646	-1.35313	-1.34471	-1.45386	-1.77324	-1.37091	-0.0337346
24609	1	3	1	1	0	0	1	1	1	0	0	0	0	0	1	0	0	1	1	-1.04653	-0.989008	-2.43032	-2.03861	-2.08461	-2.36781	-2.14713	-0.647995
24640	2	4	1	2	1	0	1	1	1	0	1	0	0	1	0	0	1	0	1	-0.0570044	0.109383	-0.998811	-0.760579	-1.99374	-1.89531	-1.47059	0.396887
24651	1	1	0	0	0	1	2	1	0	0	0	0	0	0	0	0	1	1	1	-1.04602	-0.170826	-2.27738	-1.6601	-2.07237	-1.65345	-2.01695	-0.0797779
24738	2	4	0	0	2	1	1	1	1	0	0	0	0	1	0	0	1	1	1	-0.734072	-0.325494	-1.41749	-1.42296	-1.82101	-1.69855	-1.98907	-0.108764
24763	2	3	1	1	0	0	0	1	1	0	1	0	0	0	0	0	1	1	1	-0.0180757	-1.38347	-2.4671	-1.8729	-1.72842	-2.25009	-2.12494	0.0208629
24773	2	3	2	1	1	0	0	1	0	0	0	0	0	0	0	0	1	1	1	-0.329706	-0.766873	-2.20472	-1.73182	-1.50864	-2.14695	-1.74891	-0.142761
24794	2	5	0	2	0	0	0	0	0	0	0	0	0	0	0	0	0	1	0	-1.28847	-0.789414	-2.273	-1.73834	-1.95861	-2.0655	-1.7048	-0.557834
24872	1	4	1	1	0	0	2	1	0	1	1	1	0	0	0	0	1	1	1	-1.53596	-0.827904	-2.50572	-2.14413	-2.21397	-3.41497	-2.31955	-0.700452
24897	2	4	1	2	0	0	1	1	1	0	0	0	0	0	0	0	0	1	0	-0.585018	-0.557972	-1.70716	-1.36623	-1.80307	-1.89303	-1.48516	-0.180044
24900	2	1	1	0	0	0	1	1	1	0	1	0	0	0	0	0	1	1	1	-0.825157	-0.312607	-1.68371	-1.25039	-1.78385	-1.88374	-1.2021	-0.0938662
25018	1	1	0	1	0	0	0	1	0	0	0	0	0	0	0	0	1	1	1	-0.96687	-0.637535	-2.30421	-1.66883	-1.79801	-2.04425	-2.01566	-0.398681
25019	2	1	0	1	0	0	2	1	0	0	0	0	0	0	0	0	0	1	1	-0.969883	-0.362383	-2.21045	-1.62269	-2.16899	-2.12187	-2.03762	-0.225623
25029	2	2	0	2	0	0	0	0	1	0	0	0	0	0	0	0	1	1	1	-0.738999	-0.407374	-1.465	-1.31671	-1.88158	-1.76594	-1.88653	-0.155175
25032	2	3	1	2	1	0	0	0	1	0	1	0	0	1	0	0	0	1	0	-1.10449	-0.750331	-2.23888	-1.79693	-1.72037	-2.26885	-1.92925	-0.502751
25034	1	4	0	2	0	0	0	1	0	0	0	0	0	1	0	0	0	0	0	-1.45441	-1.09418	-2.43183	-2.12572	-2.12208	-3.97838	-2.02331	-0.841801
25061	2	4	0	2	0	0	2	1	0	0	1	0	0	1	0	0	1	1	1	-1.02011	-0.466703	-2.06064	-1.65985	-1.59753	-1.88908	-1.86625	-0.284613
25067	1	1	1	0	0	0	0	0	1	1	0	0	0	0	0	0	1	1	1	0.243292	0.127499	-0.977445	-0.757896	-1.53401	-1.52212	-1.36502	0.54091
25119	1	3	0	1	1	1	0	1	1	0	0	0	0	0	1	0	0	1	1	0.129557	0.129037	-1.1674	-0.799865	-1.58435	-1.41315	-1.36408	0.481159
25146	2	4	0	1	2	0	0	1	1	0	1	0	0	0	0	0	0	1	0	-1.01203	-0.759969	-2.09559	-1.43931	-1.77678	-2.07058	-1.9543	-0.453728
25275	1	3	1	2	0	0	1	1	1	0	0	1	0	0	0	0	0	1	1	-0.196694	-0.520622	-1.64991	-1.47054	-1.5706	-2.24358	-1.65403	0.0205031
25316	1	3	2	2	0	1	2	1	1	0	1	1	0	0	0	0	1	1	1	-1.22685	-1.14462	-2.53456	-1.95392	-1.88622	-2.51929	-1.97871	-0.765604
25337	2	3	0	1	0	0	1	1	0	0	0	0	0	0	1	0	1	1	1	0.519195	0.347802	-1.11469	-0.722943	-2.42347	-1.40367	-1.34146	0.769927
25360	1	3	2	2	0	0	1	0	0	0	0	0	0	0	0	0	0	1	0	-0.729181	-1.32957	-2.63827	-2.03245	-2.2161	-2.64589	-2.13077	-0.583859
25364	2	4	0	2	0	0	2	0	0	0	1	0	0	1	1	0	0	1	1	-1.27388	-0.73075	-2.13092	-1.73744	-2.11005	-2.2119	-1.90367	-0.535811
25375	2	1	0	0	0	1	0	0	0	0	0	0	0	0	0	0	1	1	1	-0.945604	-0.824211	-1.61389	-1.21873	-1.60991	-2.14847	-1.59767	-0.392641
25383	1	4	0	2	2	0	1	1	0	0	0	0	0	0	0	0	1	1	1	-1.38366	-1.31457	-2.47813	-2.06351	-2.07237	-2.42395	-1.90674	-0.898269
25387	2	3	1	2	1	0	0	1	1	0	0	0	0	0	0	0	0	0	0	-0.649094	-0.886442	-2.11884	-1.85765	-2.06611	-2.20212	-1.90956	-0.394813
25399	1	3	1	2	0	0	0	1	1	0	0	1	0	1	0	0	1	1	1	-1.14938	-1.26509	-2.64461	-2.14009	-2.21876	-2.61465	-2.26417	-0.827884
25413	1	1	1	2	0	0	2	1	1	0	1	0	0	0	0	0	0	1	0	-1.2275	-0.882225	-2.41748	-1.87706	-2.49268	-3.01055	-2.41839	-0.666593
25425	2	3	1	1	0	0	1	1	0	0	1	0	0	0	1	0	1	1	1	-1.06726	-0.72829	-2.42249	-1.87345	-1.37925	-2.44336	-1.43902	-0.430029
25487	2	3	2	1	1	0	0	1	0	0	1	0	1	0	1	0	1	1	1	-0.404002	-0.467545	-1.97217	-1.65584	-1.68022	-2.20412	-0.330027	0.101338
25513	1	3	2	2	1	1	0	1	1	0	1	1	0	0	1	0	1	1	1	0.271883	0.231333	-0.893202	-0.869459	-1.59188	-1.47998	-1.47505	0.594258
25537	1	4	2	0	1	0	2	1	1	0	1	0	1	1	1	0	1	1	1	-0.796804	0.745793	-2.42578	-1.68008	-1.98907	-2.61415	-1.99717	0.761646
25543	1	4	1	2	0	0	2	1	0	0	0	0	0	1	1	0	1	1	1	-1.0241	-0.642132	-2.32241	-1.86277	-2.14818	-2.77777	-1.76115	-0.435153
25561	1	1	2	0	0	0	1	1	1	1	1	0	0	1	1	0	1	1	1	-1.2423	-0.674961	-2.61261	-2.15939	-2.36775	-2.89551	-2.36291	-0.540801
25580	1	3	0	2	0	0	1	1	0	0	0	0	0	1	1	0	0	0	0	-1.32695	-1.14673	-2.2792	-1.90542	-2.16657	-2.37082	-2.25117	-0.815865
25601	1	3	1	2	0	0	2	0	1	1	1	0	0	1	0	0	1	1	1	0.0536036	0.104999	-0.983009	-0.870981	-1.67463	-1.74374	-1.57525	0.432847
25685	1	1	0	1	0	1	1	1	0	0	0	0	0	0	0	0	0	1	1	-1.31816	-0.424941	-2.41768	-1.94992	-2.24667	-2.67094	-2.25009	-0.344456
25687	1	3	2	2	0	0	2	1	1	0	0	0	0	0	0	0	1	1	1	-0.871544	-1.11919	-1.17261	-0.648361	-1.08444	-0.855834	-0.895533	-0.0699515
25704	2	3	0	2	2	0	2	0	0	0	1	0	0	0	1	0	0	1	0	-1.18875	-0.356129	-2.71642	-1.80151	-1.838	-2.25988	-1.83818	-0.253814
25724	2	4	0	1	0	1	0	0	0	0	0	0	0	1	0	0	1	1	1	-1.47539	-0.292961	-2.20353	-1.42221	-1.70044	-1.50169	-1.49837	-0.17386
25751	2	3	1	2	0	0	2	0	1	0	0	0	0	0	0	0	0	0	0	0.144365	0.0275238	-1.31344	-1.02461	-1.91754	-2.07478	-1.86792	0.421094
25762	1	1	2	0	1	1	2	1	0	0	1	0	0	0	0	0	1	1	1	-0.51362	-0.762851	-2.34335	-1.82185	-1.99537	-2.50268	-1.9106	-0.280462
25766	2	2	0	2	2	0	0	1	1	0	0	0	0	1	0	0	0	0	0	-1.06994	-0.924958	-1.96992	-1.69883	-1.57044	-1.81449	-1.85408	-0.536225
25778	1	3	0	2	0	0	2	0	0	0	0	0	1	0	1	0	0	1	1	-0.819663	-0.854923	-2.34715	-1.92574	-2.11653	-2.30168	-2.11228	-0.484315
25807	2	4	0	2	2	0	2	1	0	0	0	0	0	0	0	1	0	0	0	-0.270676	-0.58471	-2.04869	-1.84665	-2.14103	-2.34752	-1.81738	-0.0723692
25860	1	1	1	0	0	1	1	1	1	0	0	0	0	0	1	0	0	1	0	-1.1378	-0.923976	-2.44408	-1.8733	-2.00896	-2.13553	-2.0534	-0.629145
25879	2	4	2	2	1	0	1	1	1	0	1	0	0	1	0	0	1	1	1	-0.140313	-0.0268161	-1.2685	-0.986376	-1.90169	-2.20888	-1.75922	0.268869
25894	2	1	0	1	0	1	0	0	0	0	0	0	0	0	0	0	1	1	1	-1.05044	-0.675645	-1.49543	-1.08476	-1.58278	-1.80072	-1.54219	-0.314303
25951	1	3	1	1	0	1	1	1	0	0	0	0	0	0	1	0	0	1	1	-0.278942	-0.405547	-1.65585	-1.24019	-1.89853	-2.18779	-1.64049	0.0173477
25953	1	3	1	2	1	0	1	1	1	1	0	1	0	0	1	0	1	1	1	0.0967454	0.138166	-0.995611	-0.813668	-1.61355	-1.90108	-1.52663	0.469135
25972	2	5	1	1	0	0	0	0	0	0	1	0	0	0	0	0	1	1	1	-0.508838	-0.99384	-2.11878	-1.6121	-1.67337	-2.1707	-1.64851	-0.306493
26003	1	4	0	2	2	0	2	1	0	0	0	0	0	0	1	0	0	1	0	-1.07406	-0.719824	-2.55051	-1.98783	-2.40205	-2.56996	-2.27226	-0.522819
26024	1	5	0	2	0	0	0	1	0	0	1	0	0	1	1	0	0	0	0	-0.21932	0.00774778	-1.22362	-1.26078	-2.26908	-2.21909	-2.0235	0.244774
26027	1	4	1	0	1	0	1	0	0	0	1	0	0	1	0	0	0	1	0	-1.1774	-1.1149	-1.97289	-1.44444	-1.66812	-1.11803	-1.71581	-0.513261
26051	2	4	1	2	0	0	2	0	0	0	1	1	0	0	1	0	1	1	1	-0.954299	-0.824928	-2.39794	-1.97867	-2.0704	-2.07822	-2.02943	-0.520787
26063	2	3	1	2	0	0	2	1	0	0	0	0	0	0	0	0	1	1	1	-0.898066	-0.487328	-1.94275	-1.63913	-1.62893	-1.6694	-1.64782	-0.256633
26068	2	3	0	2	0	0	0	1	1	0	0	0	0	1	1	0	0	1	1	0.738801	-0.575118	-1.90036	-1.71055	-1.90218	-2.06127	-1.82087	0.764522
26089	1	3	1	2	0	1	2	1	1	0	0	0	0	0	1	0	0	1	1	-1.82709	-1.07497	-2.74755	-2.20705	-2.32851	-2.64118	-2.31097	-0.924826
26095	1	3	0	2	0	0	1	1	1	0	0	0	0	1	1	1	0	1	0	-0.155007	-0.0298047	-1.31476	-1.18127	-2.07317	-2.26186	-1.72163	0.250598
26126	1	3	0	1	1	1	2	1	0	0	0	0	0	0	1	0	0	1	0	-1.36934	-1.08913	-2.36583	-1.83114	-2.09316	-2.24541	-2.0921	-0.782334
26129	2	3	1	1	0	0	0	0	1	0	1	0	0	0	0	0	0	1	0	0.387425	0.379317	-0.710266	-0.475937	-1.36435	-1.45549	-1.19818	0.740835
26137	2	3	1	2	0	0	2	1	0	0	1	0	0	0	0	0	1	1	1	0.909962	-0.385525	-2.04677	-1.5734	-1.81621	-2.30516	-1.79875	0.935053
26170	1	4	0	2	0	0	1	1	1	0	0	0	0	0	0	0	0	1	0	-1.26805	-0.284509	-2.29453	-1.86669	-1.99179	-2.3524	-2.09882	-0.211409
26228	2	1	1	0	0	0	2	0	0	1	1	0	0	0	0	0	1	1	1	-1.28479	-0.694853	-2.45104	-1.98844	-2.00138	-2.24789	-1.73413	-0.52045
26230	2	2	0	1	1	0	2	1	1	0	0	0	0	0	0	0	0	1	0	-1.34921	-0.53547	-1.99065	-1.53495	-1.75437	-2.0956	-1.77515	-0.37884
26256	1	4	1	2	1	0	2	1	1	1	1	0	0	1	0	0	1	1	1	-0.255782	-0.272633	-1.84078	-1.38245	-1.64053	-2.07671	-1.59508	0.0796291
26287	2	3	0	2	2	0	0	1	0	0	0	0	0	0	0	0	0	1	0	-0.712821	-0.205106	-2.00121	-1.43278	-1.94564	-1.86434	-1.71871	-0.041768
26291	2	3	0	0	0	0	2	1	1	0	0	0	0	0	1	1	0	1	0	0.0195711	0.0291321	-0.983433	-0.935542	-1.52462	-1.09503	-1.42669	0.394982
26295	2	1	1	2	0	0	1	1	0	0	1	0	0	1	0	0	0	1	0	-1.05049	-0.300183	-2.37528	-1.90599	-1.81201	-2.03666	-2.08105	-0.194135
26360	2	3	0	2	1	0	0	1	1	0	0	0	0	0	0	0	1	1	1	-1.25943	-0.939134	-2.56067	-1.92963	-2.14559	-2.23564	-2.25334	-0.692237
26370	1	1	0	0	0	0	0	1	1	0	0	0	1	0	1	0	0	1	1	-0.883543	-0.75355	-1.81044	-1.4633	-1.98327	-1.96791	-2.06792	-0.412592
26422	2	1	1	2	2	0	2	1	0	0	0	0	0	0	0	0	1	1	1	-1.19455	-0.66601	-2.41411	-1.89331	-1.97849	-2.71774	-1.86231	-0.491532
26426	2	4	0	1	0	0	2	0	0	0	0	0	0	0	1	0	1	1	1	-0.73028	-0.433151	-2.45211	-2.13979	-2.02695	-2.1621	-2.14567	-0.229774
26461	2	2	0	2	2	0	2	1	1	0	0	0	0	0	0	0	1	1	1	-0.00917796	-0.0248685	-1.03598	-1.06024	-1.6661	-1.80764	-1.52769	0.336329
26502	2	4	0	2	2	1	1	1	1	0	0	0	0	0	0	0	1	1	1	-0.128363	0.14008	-0.908218	-0.769562	-1.38629	-1.69859	-1.41837	0.400977
26613	1	1	0	1	0	0	1	1	1	0	0	0	0	0	1	0	0	1	1	-1.23042	-0.634379	-2.13068	-1.56485	-1.6331	-1.65556	-1.60618	-0.402659
26625	2	3	0	2	1	1	2	1	1	0	0	0	0	0	0	0	0	1	0	0.344377	0.382304	-1.05192	-0.6124	-1.56468	-1.88966	-1.58198	0.700763
26681	1	4	0	2	2	0	0	1	1	0	0	0	0	0	1	0	0	1	1	-0.180993	0.147391	-1.225	-0.727833	-1.78445	-1.65146	-1.50385	0.376586
26692	1	5	0	2	2	0	0	1	0	0	0	0	0	0	0	0	0	1	0	0.0401441	-0.176446	-2.30103	-1.94096	-1.83056	-2.35968	-1.97197	0.257493
26719	2	3	2	1	0	0	1	0	0	0	1	0	0	0	0	0	1	1	1	-0.375347	-0.727045	-2.30803	-1.7048	-1.5895	-2.23857	-2.10201	-0.172045
26726	2	3	2	1	1	0	0	0	0	0	1	0	0	0	1	0	1	1	1	-0.454663	-0.836999	-2.42133	-1.60316	-1.94965	-2.55741	-0.453512	-0.0499987
26741	2	3	1	2	0	0	0	1	1	0	0	0	0	1	0	0	0	1	1	-0.422871	-0.784321	-1.98209	-1.75631	-1.57978	-2.01868	-1.74727	-0.204999
26745	2	3	2	2	0	0	2	1	1	0	1	0	0	0	0	0	1	1	1	0.390983	0.258211	-2.47712	-1.72636	-1.91285	-2.7865	-2.24063	0.634901
26755	1	3	2	2	0	0	1	1	1	0	1	0	0	1	0	0	1	1	1	-0.242392	-1.09381	-1.74249	-1.35039	-1.60244	-1.60197	-1.34374	-0.0910465
26770	2	4	0	2	2	0	2	1	1	0	0	0	0	0	1	0	0	1	0	0.176984	0.258923	-0.891943	-0.728285	-1.57303	-1.40616	-1.19227	0.575613
26829	1	3	0	2	0	0	0	1	1	0	0	0	0	0	1	0	0	1	1	-1.16428	-0.756481	-2.26736	-1.69279	-1.93018	-1.88944	-1.7816	-0.507846
26841	1	4	0	1	0	0	2	0	0	0	1	0	0	1	0	0	0	0	0	-0.983937	-1.11333	-1.8285	-1.48932	-2.25623	-1.99926	-1.92233	-0.592491
26884	1	1	2	0	0	1	0	1	0	0	0	0	0	0	0	0	1	1	1	-1.07702	-0.98632	-2.3279	-1.99568	-2.42597	-2.75696	-2.30103	-0.673152
26887	1	1	1	0	0	0	2	1	0	0	1	0	0	1	1	0	0	1	1	-0.676687	-0.784392	-2.42427	-1.77161	-1.8468	-2.28328	-1.7455	-0.363603
26940	1	2	0	2	2	0	1	1	0	0	0	0	0	1	0	0	0	0	0	-1.26242	-0.79034	-2.33267	-1.9629	-1.77862	-2.22776	-2.12104	-0.581072
26992	2	3	0	2	2	1	0	1	1	0	0	0	0	1	1	0	0	0	0	-0.0315324	-0.548002	-1.83784	-1.33273	-1.42643	-1.99517	-1.57892	0.129707
27048	1	3	0	2	0	0	1	1	0	0	0	0	1	1	0	0	0	1	1	-0.0855106	-0.223328	-1.28624	-1.2581	-1.60703	-2.22009	-1.70234	0.197762
27111	1	4	0	2	0	0	0	1	0	0	0	0	0	0	1	0	0	1	0	-0.951576	-1.18618	-1.96951	-1.49836	-2.21209	-2.78814	-1.88606	-0.619487
27194	1	4	2	0	1	1	0	1	1	0	0	0	0	0	0	0	1	1	1	0.315506	0.308855	-0.599319	-0.426483	-1.3965	-1.20025	-1.00373	0.693078
27204	1	3	0	1	2	0	1	1	1	0	0	0	0	0	0	0	1	0	1	0.179876	0.205021	-1.22208	-0.768399	-1.4075	-1.55838	-1.24437	0.540406
27224	1	4	0	0	0	0	2	1	1	0	1	0	0	1	1	0	0	0	0	-0.150603	-0.464843	-1.42261	-1.45285	-1.94518	-2.01131	-1.78533	0.0645993
27230	1	1	0	0	0	0	1	1	1	0	0	0	0	0	0	0	0	1	0	-0.679323	0.12351	-2.21112	-1.68113	-1.86949	-1.83631	-1.53157	0.210235
27281	1	1	1	0	0	0	1	1	1	0	0	0	0	0	1	0	1	1	1	-0.237837	0.114184	-1.14167	-0.971991	-1.86736	-1.98285	-1.66279	0.322957
27293	1	5	1	0	1	0	1	1	1	0	0	0	0	1	1	0	0	1	1	0.0513433	0.203558	-1.1152	-1.04008	-1.94918	-1.9175	-1.58734	0.468422
27344	2	3	1	2	2	1	0	0	0	0	1	1	0	0	0	0	0	0	0	-0.868485	-0.916845	-2.45868	-2.0342	-2.22026	-2.63661	-2.14543	-0.545648
27348	1	1	1	0	0	1	1	1	1	0	0	0	0	0	0	0	1	1	1	-0.57575	-0.689236	-2.02996	-1.33749	-1.84003	-2.1347	-2.01353	-0.254197
27370	2	3	1	2	1	0	2	1	0	0	1	0	0	0	0	0	1	1	1	-1.4154	-1.24241	-2.44002	-1.96075	-2.18859	-2.50002	-2.33352	-0.904815
27375	2	3	0	2	0	0	1	1	0	0	1	0	0	0	0	0	0	1	1	-1.07064	-0.880843	-2.1733	-1.58737	-1.46009	-1.98621	-1.78408	-0.507856
27398	2	1	0	1	2	1	2	0	1	0	0	0	0	0	1	0	0	0	0	-0.364678	-0.132015	-1.44477	-1.20166	-1.91387	-2.0331	-1.85138	0.115286
27486	1	3	2	2	0	0	1	1	0	0	1	1	0	0	0	0	0	1	1	-1.24803	-0.655465	-2.37348	-1.7425	-2.33887	-2.46297	-2.05058	-0.499195
27487	1	1	0	0	2	1	0	1	1	0	0	0	1	0	0	0	0	0	0	-0.631499	-0.65948	-1.76896	-1.56938	-1.75449	-1.4378	-1.7909	-0.246488
27526	2	4	2	1	1	0	1	0	1	0	1	0	0	1	0	0	1	1	1	-1.10865	-0.84511	-1.93654	-1.413	-1.95203	-2.1038	-1.76299	-0.512535
27537	1	3	2	2	0	0	1	1	1	0	0	0	0	0	0	0	1	1	1	-0.600452	0.164904	-1.60939	-1.26064	-1.43158	-1.43308	-1.43137	0.27948
27538	1	3	1	2	0	0	1	1	1	0	1	1	1	1	1	0	1	1	1	0.157946	0.18203	-0.799901	-0.635948	-1.4025	-1.2899	-1.17594	0.544886
27595	1	3	1	2	0	0	2	0	0	0	0	0	0	0	0	0	1	0	1	-1.24209	-0.196133	-2.53288	-2.1703	-2.05914	-2.4909	-2.32409	-0.142515
27657	2	3	2	1	0	0	0	0	1	0	1	0	0	1	1	0	1	1	1	-0.0861861	-0.830091	-2.32975	-1.85387	-1.44904	-2.15989	-2.02687	0.0163814
27663	2	1	0	2	0	1	2	0	0	0	0	0	0	0	1	0	1	1	1	-1.02042	-0.107797	-2.53322	-1.8773	-1.52854	-1.68489	-1.8773	-0.0198469
27665	2	4	0	2	2	0	2	1	0	0	1	0	0	1	0	0	0	0	0	-1.31374	-0.327506	-2.47995	-1.93759	-1.86779	-2.12157	-1.91894	-0.246407
27667	2	3	1	2	0	0	0	1	1	0	0	0	0	0	0	0	1	1	1	-1.11363	-0.85399	-2.48154	-1.88592	-2.00572	-2.78816	-2.27958	-0.602067
27670	2	1	0	2	0	1	2	0	0	0	0	0	0	0	0	0	0	0	0	-0.241845	-0.61402	-2.58522	-1.88142	-1.73653	-2.21641	-1.98413	-0.062112
27678	1	3	1	1	0	0	1	0	1	0	1	1	0	1	1	0	1	1	1	0.308147	0.318034	-0.941851	-0.458526	-1.39571	-1.48818	-1.09879	0.674632
27708	2	1	1	0	0	0	1	0	0	0	0	0	0	0	0	0	0	1	0	-0.815888	0.015026	-2.30998	-1.99123	-1.86477	-2.40916	-1.81456	0.0920113
27726	2	3	1	0	0	0	2	1	1	0	0	0	0	1	1	0	1	1	1	-0.273043	0.0625476	-1.06943	-0.886127	-1.8003	-1.91878	-1.83716	0.289107
27761	2	1	1	1	0	0	1	0	1	0	1	0	0	0	0	0	0	1	0	-1.36466	-0.739186	-2.32785	-1.82046	-2.00209	-2.22402	-1.76167	-0.555095
27793	1	1	0	0	0	1	2	1	1	0	0	0	0	0	0	0	0	1	1	-0.145447	-0.0632288	-1.17501	-1.12806	-1.9303	-2.03313	-1.91417	0.24413
27893	1	3	0	2	2	0	0	1	1	0	1	0	0	0	1	0	0	1	1	-0.392107	-0.217663	-1.21957	-1.09743	-1.93114	-1.93808	-1.84767	0.0751423
27911	1	1	0	0	0	1	2	1	1	0	0	0	0	0	0	0	0	1	1	-1.40268	-0.579073	-2.44117	-1.83652	-1.98595	-2.04664	-1.89546	-0.451759
27929	1	4	0	2	0	0	2	1	0	0	0	0	0	0	1	0	1	1	1	-0.883575	-0.67697	-1.92456	-1.54033	-2.22864	-2.15066	-2.06166	-0.394151
27947	2	1	0	1	0	1	1	1	0	0	0	0	0	0	0	0	0	1	0	-0.60325	-0.6006	-2.61915	-1.80991	-1.58473	-1.98063	-1.93963	-0.24717
27980	1	3	1	0	0	0	1	0	1	0	0	1	0	1	1	0	1	1	1	0.139288	0.194917	-0.759539	-0.48348	-1.11047	-1.1955	-0.316995	0.609624
27989	2	3	0	2	0	0	0	1	0	0	0	0	0	0	0	0	0	1	0	-1.16208	-1.30359	-2.63385	-2.08743	-2.27141	-2.40763	-2.28106	-0.84297
27991	2	1	0	0	0	1	2	0	0	0	0	0	0	0	0	0	1	1	1	-1.1059	-0.28657	-2.38632	-1.6871	-1.77731	-1.79003	-1.83272	-0.175506
28038	1	1	1	2	1	0	1	1	0	0	0	0	0	0	1	0	1	1	1	0.263858	-1.03656	-2.20792	-1.63512	-2.07273	-2.21742	-1.87282	0.297794
28095	2	1	1	2	0	0	1	1	0	0	0	0	0	0	0	0	1	1	1	-0.674159	-0.883931	-2.64948	-1.86635	-1.81747	-2.22687	-1.7439	-0.400738
28169	1	3	2	2	0	0	1	1	1	1	1	1	0	0	0	0	1	1	1	0.241198	0.189722	-1.0765	-0.759347	-1.3734	-1.53698	-1.08083	0.568519
28196	2	1	0	2	0	1	1	1	1	0	0	0	0	0	0	0	0	0	0	-0.768729	-0.675152	-2.20145	-1.77438	-2.17536	-2.04836	-2.08082	-0.367923
28204	2	4	1	1	1	0	2	1	1	0	0	0	0	0	0	0	0	0	0	-0.499241	-0.0699269	-2.24747	-1.727	-1.91856	-2.03239	-1.68891	0.0914141
28228	2	3	1	2	0	0	1	0	0	0	1	0	0	0	0	0	1	1	1	0.179974	0.245615	-1.07644	-0.795353	-1.61182	-1.70443	-1.48663	0.555669
28246	2	3	0	2	0	0	1	1	1	0	0	0	0	0	0	0	0	1	0	-1.28768	-0.751309	-2.57139	-2.26839	-2.30529	-2.6885	-2.44547	-0.606403
28315	2	1	0	0	0	0	2	0	1	0	0	0	0	0	0	0	0	0	0	-1.34486	-0.330544	-2.33567	-1.86886	-2.02572	-1.95078	-2.0884	-0.252375
28318	2	3	0	2	0	0	1	1	1	0	0	0	0	0	1	0	0	1	1	0.441213	0.482559	-0.564803	-0.430543	-1.18756	-1.3245	-1.09525	0.821893
28321	2	3	1	2	0	0	2	1	1	0	0	0	0	0	0	1	0	1	0	0.223128	-0.10467	-1.54935	-1.23613	-1.96859	-2.19837	-1.85758	0.410721
28325	2	5	0	2	2	0	0	1	1	0	0	0	0	0	0	0	1	1	1	-0.639558	-0.776452	-2.12148	-1.77676	-1.87811	-2.0381	-1.87943	-0.34054
28389	1	3	0	1	0	0	0	1	1	0	0	0	0	0	1	0	0	0	0	-0.00286807	0.0514029	-1.06737	-1.02134	-1.83157	-1.77331	-1.7278	0.371106
28405	1	3	1	2	0	0	2	1	0	0	0	0	1	1	1	1	1	1	1	-0.543083	-1.13896	-2.07816	-1.7159	-1.89034	-2.10769	-1.79191	-0.373257
28459	1	4	1	0	0	0	1	1	1	1	1	0	0	0	0	0	1	1	1	-0.616839	-0.291132	-1.74823	-1.5123	-2.39295	-2.84011	-2.03095	-0.0880115
28469	2	2	1	2	1	0	2	0	1	1	0	0	0	0	0	0	1	1	1	0.131284	-0.376421	-1.51813	-1.21567	-1.94227	-2.1073	-1.91596	0.2778
28511	1	3	0	2	0	0	2	1	1	0	0	0	0	0	0	0	1	1	1	-0.735646	-0.712553	-2.10175	-1.45304	-1.93677	-2.45995	-1.78929	-0.344794
28543	2	3	0	0	0	0	1	0	0	0	0	0	0	0	0	0	1	1	1	-0.733018	-0.239791	-2.29505	-1.98422	-2.25127	-2.09848	-2.34484	-0.100085
28583	1	3	0	1	0	0	2	1	0	0	0	0	0	1	1	0	0	1	0	-0.482784	-0.413205	-1.67683	-1.47725	-1.5081	-2.06048	-1.55824	-0.0772945
28585	2	1	2	2	1	1	2	1	1	0	0	1	0	0	1	0	1	1	1	-0.244723	-0.0150229	-1.14147	-0.778069	-1.75611	-1.94553	-1.7373	0.26038
28609	2	1	0	1	0	1	0	0	1	0	0	0	0	1	0	0	0	1	0	-0.890268	-0.93968	-2.13668	-1.77989	-1.68308	-2.03364	-2.02269	-0.51281
28631	2	3	1	2	1	0	1	1	1	0	0	0	0	0	0	0	0	1	1	-0.997597	-0.960712	-2.23287	-1.69609	-1.82525	-2.39047	-2.0099	-0.577076
28635	2	3	1	2	0	0	0	1	0	0	0	0	0	0	0	0	0	1	0	-0.253219	-0.671944	-1.81821	-1.59371	-1.55469	-1.83819	-1.41672	-0.0494327
28665	2	5	0	2	0	0	0	0	0	0	0	0	0	0	0	0	0	1	0	0.420636	-0.374205	-1.97495	-1.71698	-1.55674	-1.36843	-1.6272	0.5025
28702	1	2	0	0	2	0	1	1	1	1	0	0	0	1	0	0	0	0	0	-0.731702	-0.848348	-2.35501	-1.88693	-1.91152	-2.10474	-2.10762	-0.428775
28723	1	3	1	2	0	0	2	1	0	0	1	0	0	0	1	0	1	1	1	-0.909074	-0.484533	-1.95895	-1.65122	-2.11889	-2.25964	-1.78693	-0.289259
28727	2	3	1	2	0	0	1	1	0	0	0	0	0	0	0	0	0	0	0	-0.777962	-0.902713	-2.03848	-1.81642	-2.00095	-2.07169	-2.10166	-0.465174
28730	2	4	1	2	0	0	1	1	0	0	1	0	0	0	0	0	0	1	0	-0.690405	-0.892281	-2.03074	-1.81014	-1.91423	-2.7026	-1.86753	-0.414915
28731	1	3	0	1	2	0	0	1	1	0	0	0	0	0	1	0	1	1	1	-0.00032367	-0.0503807	-1.07632	-1.09922	-1.70498	-1.72296	-1.52915	0.326624
28780	2	3	0	2	0	0	0	1	0	0	0	0	0	0	0	0	0	0	0	-0.74748	-0.595569	-1.7471	-1.62984	-1.47179	-2.13937	-1.52402	-0.263682
28793	1	1	2	1	0	0	2	1	1	0	0	1	0	1	1	0	1	1	1	-1.18434	-1.08322	-2.75258	-2.2645	-2.44448	-2.75576	-2.21124	-0.778123
28805	2	1	1	1	1	0	0	1	1	0	0	0	0	0	0	0	1	1	1	-0.20532	0.150002	-0.796348	-0.919946	-1.3502	-1.53421	-1.41032	0.385363
28837	2	1	0	2	2	0	0	0	0	0	0	0	0	0	0	0	1	1	1	-0.591572	-0.657415	-2.19277	-1.61088	-2.05186	-2.54881	-2.14836	-0.279086
28867	2	4	0	1	0	0	2	0	1	0	0	0	0	0	0	0	0	1	0	-0.954055	-0.562705	-2.11772	-1.62539	-1.71961	-2.0175	-1.85739	-0.33842
28893	1	3	0	2	0	0	2	1	0	0	0	0	0	1	0	0	0	0	0	-0.830299	-1.10507	-2.54907	-1.91261	-2.10655	-2.60539	-2.08748	-0.585269
28903	2	1	2	0	1	1	2	1	1	0	0	0	0	0	0	0	1	1	1	-1.01741	-0.534865	-1.97685	-1.65852	-2.02337	-2.28679	-1.94473	-0.350271
28916	1	3	2	0	0	0	2	1	1	1	1	1	0	0	1	0	1	1	1	-0.520699	-0.734502	-2.7326	-2.01185	-2.1297	-2.58971	-2.1153	-0.28816
28952	1	5	2	2	0	0	2	1	1	0	1	0	0	0	0	0	0	1	0	0.100721	-0.642014	-2.05431	-1.81612	-1.74717	-1.45633	-1.69759	0.200322
28992	1	4	0	2	0	0	2	1	0	0	0	0	0	0	0	0	0	0	0	-0.85428	-1.19579	-2.39509	-2.08563	-2.12953	-2.5504	-2.04703	-0.628884
29023	2	2	0	2	0	0	1	1	1	0	0	0	0	0	0	0	0	1	0	-0.966032	-0.798034	-2.37482	-2.02899	-2.20123	-2.70124	-2.2523	-0.530485
29061	1	3	0	1	0	0	0	1	1	0	0	0	1	1	1	1	0	1	1	-1.07417	-0.756102	-1.98101	-1.49326	-2.12222	-2.21973	-1.99923	-0.487041
29092	1	3	2	2	0	0	1	1	0	0	0	0	0	0	0	0	1	1	1	-1.05784	-1.26827	-2.54753	-2.00786	-1.99612	-2.32695	-2.00542	-0.747683
29133	1	4	1	2	0	0	2	1	1	0	1	1	0	0	0	0	0	1	0	-0.689992	-1.04503	-2.35306	-1.69653	-1.88876	-2.40205	-1.7865	-0.453325
29146	1	3	0	2	0	0	1	1	1	0	0	0	0	0	0	0	0	1	1	-0.186096	-0.135141	-1.37842	-1.12666	-1.95379	-1.8893	-1.67845	0.189099
29175	2	4	1	2	2	0	2	1	1	1	1	0	0	0	0	0	1	1	1	-0.756553	-0.591497	-2.13547	-1.77807	-1.7373	-2.09219	-1.80012	-0.30316
29206	2	3	0	1	0	0	2	1	0	1	0	0	0	1	0	0	0	0	0	-0.35543	-0.564926	-2.06215	-1.59631	-1.99425	-2.04576	-1.79543	-0.10646
29332	2	3	0	0	2	0	0	1	1	0	0	0	0	1	0	0	1	0	1	-0.128838	0.106632	-1.20629	-1.08649	-1.708	-1.94968	-1.66993	0.345947
29379	2	3	2	1	1	0	2	1	0	0	0	0	0	0	0	0	1	1	1	-1.03972	-1.23699	-2.40198	-1.94352	-2.04845	-2.62518	-2.04935	-0.733307
29428	1	3	1	1	0	0	0	1	0	0	0	0	0	0	0	0	1	1	1	-0.699547	-0.532904	-1.76438	-1.55688	-2.09792	-2.50968	-2.20605	-0.255606
29434	1	3	0	2	2	0	0	1	0	0	0	0	0	1	0	0	0	0	0	-0.950782	-0.700141	-1.81509	-1.78966	-1.87339	-1.82614	-1.94959	-0.417325
29451	2	3	0	1	0	0	2	1	1	0	0	0	1	1	0	0	0	1	1	0.0312319	0.14565	-1.07615	-0.915771	-1.65168	-2.06199	-1.70964	0.435976
29468	1	3	0	0	0	0	2	1	1	0	0	0	0	0	0	0	0	1	1	-0.0115267	0.13815	-1.26697	-1.01869	-1.87726	-2.00301	-1.58061	0.406141
29484	1	3	0	2	0	0	0	1	0	0	0	0	0	0	0	0	0	0	0	-1.09809	-1.09432	-2.32034	-2.03951	-2.23462	-2.61354	-2.14424	-0.722142
29486	2	4	0	2	0	0	1	1	0	0	0	0	0	0	0	1	1	1	1	-1.299	-0.41905	-2.20337	-1.55889	-1.96693	-2.25895	-1.96973	-0.307901
29507	1	4	2	0	1	0	2	1	1	0	1	0	0	0	0	0	1	1	1	0.0113777	0.303929	-0.838783	-0.626066	-1.69897	-1.98896	-1.31288	0.544112
29593	2	3	1	2	0	0	0	1	0	0	0	0	0	0	0	0	1	1	1	-0.602915	-0.751705	-1.93899	-1.3136	-0.869034	-1.63121	-1.32084	-0.159226
29597	1	3	0	2	2	0	1	1	1	0	1	0	0	1	1	0	1	1	1	-0.910917	-1.16512	-2.4556	-1.89245	-2.092	-2.31953	-2.05846	-0.640023
29624	2	3	1	1	0	0	2	1	1	0	1	1	0	1	1	0	1	1	1	0.117062	0.215475	-0.780233	-0.693559	-1.56666	-1.61199	-1.30046	0.534249
29633	1	5	0	1	0	0	1	0	1	0	1	0	0	0	1	0	1	1	1	-0.0343784	-0.0668408	-1.38538	-0.910997	-1.82126	-2.2365	-1.65748	0.29843
29667	2	3	0	2	0	0	0	1	0	0	0	0	0	0	0	0	1	1	1	-0.613079	-0.841182	-2.24394	-1.67697	-1.65642	-2.26022	-1.85584	-0.340924
29711	1	1	0	0	0	1	2	1	1	0	1	0	0	0	0	0	0	1	0	-1.21653	-0.597865	-2.42385	-1.92915	-2.30811	-2.67415	-2.33042	-0.467991
29798	1	1	1	1	1	0	2	1	1	0	1	0	0	0	1	0	1	1	1	-0.844992	-0.504326	-2.53771	-1.8948	-1.84679	-2.3048	-1.90097	-0.298109
29841	1	3	1	2	0	0	0	1	1	0	0	0	0	0	1	0	0	1	1	-0.492086	-0.14507	-1.5155	-1.34651	-2.08922	-2.32922	-2.10395	0.0547334
29933	2	3	0	2	2	0	1	1	1	0	0	0	0	0	0	0	1	1	1	0.244751	0.204664	-1.12594	-0.924249	-1.63345	-1.72509	-1.51202	0.559386
29962	2	4	0	0	2	0	2	1	0	0	0	0	0	0	0	0	0	0	0	-1.13448	-0.681536	-2.00623	-1.73648	-1.61537	-1.97815	-1.81232	-0.443779
29992	1	4	1	0	0	0	1	0	0	0	1	0	0	0	0	0	1	1	1	-0.579849	-0.70324	-2.26006	-1.78664	-2.15357	-2.46063	-2.06485	-0.299213
29993	1	3	1	2	1	0	1	1	1	0	0	0	0	0	0	0	0	1	1	0.282793	0.253652	-0.763596	-0.621013	-1.35314	-1.37997	-1.11524	0.631997
29995	2	1	1	1	0	0	0	0	0	0	0	0	0	1	0	0	1	1	1	-0.620294	-0.754373	-2.07837	-1.61394	-1.87456	-2.3782	-1.83413	-0.318191
30003	2	1	1	0	0	1	2	1	1	1	1	1	0	0	1	0	1	1	1	0.0591467	-0.961539	-2.07263	-1.63601	-1.55846	-1.98047	-1.70377	0.1286
30021	2	3	1	2	0	0	2	1	0	0	0	0	0	0	0	0	0	1	0	0.336731	-0.808502	-1.90164	-1.60242	-1.60679	-2.09241	-1.38633	0.387067
30028	1	1	0	2	2	0	0	0	0	0	0	0	0	1	0	0	0	0	0	-0.806639	-0.475355	-2.47344	-1.9373	-2.33932	-2.37874	-2.08233	-0.281728
30029	2	3	0	2	0	0	0	1	0	0	0	0	0	0	0	0	0	1	0	-0.689779	-0.842728	-2.38702	-1.76158	-2.17129	-2.46876	-2.01017	-0.409782
30072	2	1	1	2	0	1	1	1	0	0	1	0	0	0	0	0	1	1	1	-0.813161	-0.596524	-2.50816	-1.97244	-1.66513	-1.83503	-1.79964	-0.325297
30092	2	3	0	2	0	0	1	1	1	0	0	0	0	0	0	0	0	1	0	-0.739256	-0.86105	-2.20635	-1.56128	-1.42051	-2.19925	-1.78522	-0.382623
30309	1	1	1	2	0	0	1	1	1	1	0	0	0	0	0	0	0	1	0	-0.162902	-0.142717	-1.41447	-1.18552	-2.09563	-2.09373	-1.70128	0.189451
30373	1	3	0	1	1	0	1	1	1	0	0	0	0	0	1	0	0	1	0	-0.12115	-0.070329	-1.43072	-1.26713	-1.73052	-1.71557	-1.75893	0.243903
30534	1	3	0	1	0	0	0	1	1	0	0	0	0	1	1	0	1	1	1	0.0363159	0.12531	-1.06989	-0.756493	-1.57942	-1.60607	-1.44928	0.44227
30616	1	3	1	2	1	0	0	1	1	0	0	0	0	0	1	0	0	1	1	-0.987006	-1.30251	-2.45134	-1.89358	-2.59382	-2.70361	-2.05826	-0.738851
30651	2	3	0	2	0	0	0	0	1	0	0	0	1	0	1	0	1	1	1	-1.3205	-0.738094	-2.40524	-1.75376	-1.83719	-2.29846	-1.9645	-0.548873
30656	1	1	0	0	0	0	2	1	1	1	0	0	0	0	0	0	0	1	1	-0.0856679	0.0202922	-1.39136	-0.924707	-1.44395	-1.43041	-1.52318	0.328671
30660	2	3	1	2	0	0	0	1	1	0	0	0	0	1	1	0	1	1	1	0.622835	0.492687	-0.475202	-0.265353	-0.983763	-1.07107	-0.941646	0.928713
30738	1	3	1	2	0	1	1	1	1	0	1	0	0	1	1	0	0	1	1	0.0206279	0.108511	-1.18958	-0.801884	-1.75237	-1.75028	-1.4009	0.419972
30788	2	4	0	1	2	1	2	1	1	0	0	0	0	0	0	0	0	0	0	-0.170422	0.0419851	-1.04695	-0.72944	-1.87065	-1.69107	-1.56681	0.325121
30800	1	4	1	2	0	0	1	1	1	0	0	0	0	0	1	1	0	1	0	-0.828778	-0.864499	-2.46122	-2.04576	-2.02891	-2.44247	-2.37003	-0.502196
30815	1	1	1	2	0	0	1	1	1	0	0	0	1	0	1	0	0	1	1	-0.638986	-0.297909	-1.68228	-1.51365	-1.8413	-2.3103	-1.80688	-0.0864187
30856	1	3	0	0	2	0	0	1	1	0	0	0	0	0	1	0	0	1	0	0.173222	0.214137	-1.15105	-0.866808	-1.79943	-1.84652	-1.59967	0.530099
30943	2	3	1	1	0	0	0	1	1	0	0	0	0	1	1	0	1	1	1	-1.33355	-1.51077	-2.52288	-1.88818	-2.12531	-2.44892	-1.98647	-0.941027
31014	2	3	1	2	1	0	2	0	0	0	1	1	0	0	0	0	0	0	0	-0.409712	-0.292478	-1.47227	-1.40223	-1.67616	-2.07317	-0.918345	0.0502928
31037	2	3	1	2	0	0	2	0	0	0	1	0	0	0	0	0	0	0	0	-1.18329	-0.364695	-2.23672	-1.72192	-1.69535	-1.86361	-1.62962	-0.236959
31038	2	4	2	2	0	0	2	1	0	0	1	0	0	0	0	0	1	1	1	-0.930237	-0.760688	-1.54448	-1.05294	-0.70904	-2.44681	-0.761656	-0.107845
31081	1	4	1	0	2	1	0	1	1	0	0	0	0	0	1	0	1	1	1	0.319223	0.249797	-0.971071	-0.694834	-1.73162	-1.99627	-1.38776	0.627509
31083	2	4	1	2	1	0	1	1	0	0	1	0	0	0	0	0	1	1	1	0.391911	-0.133154	-1.9914	-1.54121	-1.76819	-2.05159	-1.82352	0.516057
31092	2	1	0	1	0	0	1	1	0	0	0	0	0	0	0	0	1	1	1	-0.762059	-0.637692	-2.15685	-1.75029	-1.87067	-1.84255	-1.71183	-0.323068
31105	1	4	0	2	2	0	1	1	0	0	0	0	0	0	1	0	1	1	1	-1.46387	-2.00308	-3.30461	-2.77052	-2.77772	-3.06281	-2.56556	-1.28617
31116	2	3	1	2	0	0	1	1	0	0	0	0	0	1	0	0	1	1	1	-1.02847	-0.914217	-2.07857	-1.78307	-1.82309	-1.94063	-1.85104	-0.551446
62172	2	4	1	1	2	0	2	1	1	0	0	0	0	0	0	0	1	1	1	-0.294441	0.0220578	-1.35831	-1.03125	-1.85151	-1.56649	-1.69075	0.245072
62202	1	1	0	0	0	0	0	1	0	0	0	0	1	0	1	0	0	1	0	-0.949952	-0.0157299	-1.87429	-1.49003	-2.10081	-2.04232	-1.89815	0.0614525
62205	1	3	0	2	2	0	1	1	0	0	0	0	1	0	0	0	0	1	0	-0.981737	-0.691518	-2.28464	-2.0042	-1.86271	-2.1597	-2.0056	-0.451776
62208	1	2	0	2	0	0	0	1	0	0	0	0	1	0	1	0	0	1	1	-1.01696	-0.46071	-2.1039	-1.90125	-2.14062	-2.08103	-2.22494	-0.314926
62224	2	2	0	0	0	0	1	0	0	0	0	0	0	0	0	0	0	1	0	-0.40942	0.198179	-2.10646	-1.68049	-1.60585	-1.5983	-1.77066	0.3146
62228	1	3	1	2	0	0	2	1	0	1	1	0	1	0	0	0	0	1	1	-1.15308	-0.398259	-2.46702	-1.90004	-2.35539	-1.78954	-2.14409	-0.289186
62232	2	3	1	2	0	0	2	1	1	0	1	0	1	0	1	0	0	1	0	0.168055	0.115943	-0.946922	-0.739929	-1.46852	-1.56864	-1.34679	0.502359
62242	1	3	0	2	2	0	1	1	0	0	1	0	1	1	1	0	1	1	1	-0.827786	-0.788257	-1.98576	-1.54643	-1.79815	-1.41454	-1.54389	-0.363261
62280	2	4	1	2	1	0	0	1	1	0	0	0	0	0	0	0	1	1	1	-0.123421	-0.261893	-1.27467	-1.13129	-1.93688	-1.66514	-1.61039	0.171588
62284	2	3	2	2	0	0	1	0	0	0	0	0	0	0	0	0	0	1	0	-0.85094	0.0583802	-2.34018	-1.82391	-2.04327	-2.23838	-2.11507	0.122837
62288	1	3	0	2	2	0	0	1	0	0	0	0	1	0	1	0	0	0	0	-0.667246	-0.88815	-2.37482	-2.13408	-2.18293	-2.18293	-2.20412	-0.425426
62291	1	5	1	2	0	0	1	1	0	0	1	0	1	0	1	0	0	1	0	-0.747485	-0.0943749	-2.45047	-2.01681	-2.42051	-2.42051	-2.37911	0.00366773
62339	1	3	0	2	0	0	1	1	1	0	0	0	1	0	0	0	0	1	0	-1.14468	-0.34856	-2.28679	-1.79138	-1.97881	-2.20995	-1.95208	-0.244888
62340	1	3	1	2	0	0	1	1	0	0	0	0	1	0	1	0	0	1	0	-1.43527	-0.861652	-2.36298	-1.94801	-1.83837	-2.24241	-2.1625	-0.663668
62359	2	1	1	0	0	0	1	0	1	1	0	0	0	0	0	0	0	1	0	-1.07718	-0.165204	-2.25863	-1.70457	-1.60206	-1.78829	-1.87506	-0.0720246
62363	2	3	1	0	1	0	1	1	1	0	0	0	0	1	0	0	0	1	1	0.676127	0.705416	-0.610412	-0.124112	-1.21842	-1	-0.919099	1.04517
62370	1	5	0	2	2	0	0	0	0	0	0	0	0	0	0	0	0	1	0	-1.45593	-1.0574	-2.43292	-1.98978	-2.03779	-2.15343	-1.84149	-0.776912
62391	2	1	0	1	0	0	1	1	1	0	0	0	0	0	0	0	0	1	0	0.331279	0.367629	-0.953375	-0.713993	-1.54262	-1.34104	-1.43573	0.689415
62417	2	2	0	2	2	0	2	1	0	0	0	0	1	0	0	0	0	0	0	-1.0958	-0.226154	-1.90132	-1.57625	-1.60206	-1.53944	-1.38592	-0.0923912
62424	1	2	0	0	2	1	2	1	0	0	0	0	0	0	1	0	0	0	0	-0.588822	-0.188237	-2.0369	-1.49009	-1.76575	-1.8731	-1.85867	-0.0035121
62425	2	3	0	2	0	0	0	1	0	0	0	0	0	0	0	0	0	0	0	-0.762701	-0.306939	-2.33775	-1.69897	-1.81233	-2	-1.76886	-0.134912
62431	1	4	1	0	2	1	0	1	1	0	1	0	1	0	0	0	1	1	1	0.288454	0.305689	-0.647947	-0.521194	-1.3296	-0.959139	-1.12403	0.674165
62432	2	3	0	2	0	0	0	1	0	0	1	0	0	0	0	0	0	0	0	-1.36189	-0.282394	-1.84094	-1.56067	-2.07255	-2.03476	-2.1585	-0.199323
62449	2	2	0	0	0	0	1	1	0	0	0	0	0	0	0	0	0	1	0	-1.22982	-0.483885	-2.21532	-1.58351	-1.88606	-1.6487	-2.04576	-0.333737
62460	1	3	1	2	0	0	0	1	1	0	1	0	1	0	1	0	0	0	0	-0.803531	-0.768425	-2.4523	-1.94885	-1.96622	-1.87827	-1.9782	-0.423676
62467	1	3	2	2	0	0	1	1	0	0	0	0	1	1	0	0	0	1	1	-1.33529	-0.532264	-2.5703	-2.16573	-2.15705	-2.47117	-2.42897	-0.43964
62480	1	3	1	1	0	0	1	1	1	0	1	0	1	0	0	0	0	1	1	-0.691711	-1.22185	-2.51803	-2.08016	-2.22511	-2.30594	-2.18596	-0.534417
62501	2	3	0	2	0	0	1	0	0	0	0	0	0	0	0	0	1	1	1	-1.34733	-0.446826	-2.09206	-1.79103	-1.62924	-1.62305	-1.67523	-0.305346
62509	2	3	1	2	0	0	0	1	0	0	0	0	0	0	0	0	0	1	0	-0.0480577	0.183387	-1.97915	-1.47998	-1.57581	-1.85591	-1.76002	0.401768
62512	1	5	0	2	0	0	0	0	0	0	0	0	0	0	0	0	1	1	1	-0.924159	-0.753977	-2.34845	-2.02571	-2.20713	-2.19916	-2.17609	-0.483609
62530	2	3	1	0	1	1	2	1	1	1	1	0	0	0	0	0	1	1	1	0.127203	0.246528	-0.959326	-0.682063	-1.55567	-1.50737	-1.49485	0.545689
62548	1	2	1	1	2	0	2	0	0	0	0	0	1	0	1	0	1	1	1	-1.38171	-0.222103	-2.30444	-1.72609	-2.10289	-2.39121	-1.82278	-0.159948
62555	1	4	0	2	0	0	0	0	0	0	0	0	1	0	0	0	0	0	0	-1.00354	-0.726842	-2.20647	-1.80477	-2.26717	-2.07684	-1.98842	-0.477944
62565	1	5	0	2	2	0	2	1	0	0	1	0	0	0	0	0	0	0	0	-1.15147	-0.927573	-2.18833	-1.75927	-2.05115	-2.16419	-1.92621	-0.619454
62584	1	3	0	1	2	0	0	1	1	0	0	0	0	1	1	0	0	1	0	0.151676	0.215222	-0.922892	-0.654206	-1.41696	-1.30602	-1.17116	0.550927
62588	1	3	0	2	2	1	0	1	1	0	0	0	1	0	0	1	0	0	0	-0.104633	-0.0726811	-1.24554	-1.20964	-1.76008	-1.68947	-1.62874	0.258075
62595	2	5	0	2	0	0	0	1	0	0	0	0	0	0	0	0	0	0	0	-1.01773	-0.577301	-2.32483	-2.1347	-2.17609	-1.65758	-2.0238	-0.386299
62596	2	5	1	2	0	1	2	0	0	0	0	0	0	0	0	1	1	1	1	-1.32914	-0.257484	-2.46009	-1.85594	-2.03621	-2.18487	-2.2267	-0.194726
62603	2	1	0	0	0	0	2	1	1	0	0	0	1	0	0	0	0	1	0	0.112499	0.0196043	-1.22423	-0.883327	-1.75866	-1.42676	-1.46796	0.41851
62611	1	5	1	0	1	0	2	0	0	1	1	0	0	0	0	0	1	1	1	-1.28587	-0.474289	-2.37617	-1.84469	-2.34814	-2.00819	-2.1209	-0.368898
62632	1	5	0	0	2	0	2	1	1	0	0	0	0	0	0	0	1	1	1	-0.345823	-0.0807127	-1.32422	-1.15739	-1.79407	-1.44289	-1.72584	0.16712
62634	1	3	2	0	0	0	2	1	1	0	0	1	1	0	1	0	1	1	1	-0.135694	-0.0918038	-1.11547	-0.950335	-1.72213	-1.29605	-1.49018	0.262871
62639	2	2	0	0	0	0	2	1	0	0	0	0	0	0	0	1	0	0	0	-1.12561	0.106341	-1.3782	-0.934498	-0.880652	-1.56528	-0.910013	0.253417
62640	2	3	0	1	0	0	2	1	1	0	0	0	1	0	0	0	1	1	1	0.507822	0.583482	-0.661046	-0.170857	-1.29243	-1.17555	-1.00877	0.911743
62642	1	3	0	1	2	1	1	0	0	0	1	0	1	1	1	0	0	1	1	-1.65223	-0.929123	-2.60206	-2.15209	-2.11625	-2.18608	-2.2015	-0.769551
62644	1	4	2	2	1	0	2	1	1	1	1	1	0	0	1	0	0	1	1	-1.48353	-0.0794359	-2.29361	-1.96409	-2.34845	-2.37426	-2.20114	-0.0473829
62651	1	3	1	1	1	0	2	1	1	1	1	0	1	0	1	0	1	1	1	-0.0330994	-0.0232186	-1.23591	-0.787186	-1.65932	-1.71524	-1.3342	0.33913
62685	1	5	0	1	2	0	0	0	0	0	0	0	0	0	0	0	0	1	1	-0.853104	-0.455932	-1.79275	-1.53012	-1.8653	-1.83975	-1.71543	-0.234165
62695	2	4	1	0	1	1	1	1	1	0	1	1	0	1	1	0	0	1	1	0.0479452	0.257958	-0.989747	-0.817363	-1.67893	-1.36709	-1.49035	0.515712
62705	2	2	0	2	0	0	1	1	0	0	0	0	1	0	0	0	0	0	0	-0.741123	-0.0636874	-2.50169	-1.62434	-2.3098	-2	-2.11351	0.0392554
62706	2	4	0	2	2	0	2	1	0	0	0	0	0	0	0	0	0	1	0	-0.743519	-0.248349	-1.86462	-1.61322	-1.98366	-2.65514	-1.97029	-0.0934965
62707	2	3	1	0	0	1	2	1	1	0	0	0	0	0	1	0	1	1	1	0.254909	0.361118	-0.802349	-0.632424	-1.4613	-0.965885	-1.35782	0.669562
62764	2	2	1	1	2	1	2	0	0	0	1	0	0	1	0	0	1	1	1	-1.09399	-0.773017	-2.37787	-1.8736	-2	-2.0839	-1.83581	-0.523466
62765	2	5	0	2	0	0	0	1	0	0	0	0	0	0	0	0	0	0	0	-0.918631	-1.14377	-2.43933	-2.01336	-2.12057	-2.26324	-2.08715	-0.644032
62772	2	1	1	2	2	0	2	1	1	1	1	0	0	0	0	0	0	0	0	-0.64176	-0.0443315	-1.91222	-1.35105	-1.63451	-2.04769	-1.62856	0.0946807
62787	2	5	0	2	2	0	0	0	0	0	0	0	0	0	0	0	1	0	1	-1.11895	-0.119425	-2.12494	-1.78915	-2.01848	-1.89591	-2.12494	-0.0510168
62819	2	3	1	2	0	0	0	1	0	0	0	0	0	0	1	0	1	1	1	-1.01943	-0.665881	-2.06846	-1.66421	-1.7222	-1.85842	-1.84239	-0.410213
62822	1	3	0	2	0	0	1	1	0	0	0	0	1	0	0	0	0	0	0	-1.28618	-0.68963	-2.32034	-1.84321	-1.93036	-2	-1.91457	-0.509858
62824	2	4	0	2	0	0	2	0	0	0	0	0	0	0	0	0	0	1	1	-0.689969	-0.30643	-2.61828	-2.04048	-2.50288	-2.71283	-2.44218	-0.143743
62847	1	2	1	2	0	0	1	1	0	0	1	0	0	0	0	0	0	1	1	-0.726301	-1.04713	-2.27999	-1.73425	-1.93438	-1.95609	-1.88915	-0.472617
62848	1	4	0	2	2	0	1	1	0	0	0	0	1	0	1	0	0	0	0	-0.728477	-1.0086	-2.40654	-2.10551	-2.17609	-2.85631	-2.20242	-0.50724
62908	1	2	0	0	2	0	1	1	0	0	0	0	0	0	1	0	1	1	1	-1.39916	-0.173743	-1.89631	-1.41031	-1.77913	-1.6387	-1.63552	-0.0838123
62927	1	3	2	2	0	0	2	0	0	0	1	0	1	0	1	0	0	1	1	-1.59554	-0.342992	-2.37658	-1.74109	-2.16706	-2.14105	-2.73312	-0.286037
63026	2	3	0	2	0	0	0	1	0	0	0	0	0	0	0	0	0	1	0	-1.1107	-0.537602	-2.05183	-1.67264	-1.69897	-2.05183	-1.7508	-0.352373
63030	1	1	0	0	0	1	1	1	0	0	0	0	1	0	1	0	0	1	1	-1.37983	-0.473948	-2.24384	-1.79588	-2.09291	-1.8873	-1.96897	-0.36556
63064	1	4	2	0	1	0	0	1	1	0	1	0	1	0	1	0	1	1	1	0.035236	0.0675268	-1.1969	-0.775776	-1.53954	-1.60487	-1.30525	0.412813
63077	1	3	0	2	0	0	0	1	0	0	1	0	0	0	0	0	0	1	0	-1.19557	-1.1704	-2.54943	-2.14031	-2.06297	-2.28791	-2.3091	-0.795714
63103	1	5	1	1	0	0	2	1	1	0	0	0	0	0	0	0	1	1	1	1.50311	-0.0915714	-1.90954	-1.35344	-1.56108	-1.69669	-1.30378	1.51605
63116	2	3	0	2	2	0	0	1	1	0	0	0	0	0	0	0	0	1	0	0.418955	0.240615	-0.616468	-0.59346	-0.682157	-0.798747	-0.577186	0.73978
63134	2	2	2	1	1	1	2	1	0	1	1	0	0	0	1	0	1	1	1	-0.311198	-0.425634	-2.16371	-1.69362	-1.75237	-1.87867	-1.82751	-0.0284405
63161	2	2	0	2	1	0	0	1	1	0	0	0	0	1	1	0	0	1	0	-0.887307	-0.0782892	-1.9502	-1.45767	-1.65099	-1.6045	-1.69292	0.0327091
63164	1	1	1	2	0	0	2	1	0	0	0	0	1	0	1	0	0	1	1	-1.4913	-0.620781	-2.0914	-1.5192	-2.01124	-2.35497	-1.94082	-0.474057
63195	1	2	1	1	0	0	1	1	1	0	1	0	1	0	1	0	0	1	1	-1.33473	-0.268868	-2.1662	-1.64273	-1.94907	-1.75782	-1.91982	-0.183743
63206	1	4	0	2	0	0	0	1	1	0	0	0	0	1	0	0	0	1	0	0.078325	0.0959614	-1.0678	-0.989469	-1.87704	-1.84	-1.35565	0.432123
63208	1	3	0	2	0	0	1	1	0	0	0	0	1	0	0	0	0	0	0	-0.808495	-0.700233	-1.84594	-1.39654	-1.87858	-1.97814	-1.79413	-0.347722
63209	1	3	0	1	0	0	1	1	0	0	1	0	0	0	1	0	0	0	0	-1.56764	-0.52707	-2.69167	-2.10496	-2.23094	-2.19876	-2.19876	-0.452719
63220	1	3	0	2	2	1	1	1	0	0	0	0	0	0	0	0	0	0	0	-1.77636	-0.972701	-2.57764	-2.0018	-2.30827	-2.42003	-2.36678	-0.827272
63222	2	4	1	2	0	0	2	1	0	1	0	0	0	0	0	0	0	1	0	-0.828973	-0.336969	-2.22607	-1.79746	-1.56934	-2.08297	-1.5764	-0.159785
63224	2	1	0	0	0	1	1	1	0	0	0	0	0	0	0	0	1	1	1	-1.43933	0.388279	-2.61542	-1.97445	-1.98704	-2.11197	-2.1383	0.401348
63245	2	3	0	2	0	0	2	1	1	0	0	0	1	1	1	0	0	1	1	-1.0179	0.219252	-2.10322	-1.49069	-1.65155	-2.05325	-1.79172	0.264863
63273	1	4	2	1	0	0	2	0	1	0	1	0	1	0	1	0	0	1	1	-1.33597	-0.313394	-2.37658	-1.98919	-1.97864	-2.4523	-2.08878	-0.245087
63296	2	5	1	2	0	0	0	0	0	0	0	0	0	0	0	0	1	1	1	-1.23769	-0.905826	-2.0109	-1.80632	-1.90094	-1.83237	-1.9722	-0.610175
63297	1	3	1	2	0	0	2	1	0	0	0	0	1	0	1	0	0	1	1	-1.54046	-0.956197	-2.85556	-2.11041	-1.98834	-2.38199	-2.12004	-0.768076
63304	2	3	0	1	1	0	2	1	0	0	0	0	0	0	0	0	0	1	0	-1.49392	0.110706	-2.61114	-1.93092	-1.97104	-1.93092	-1.9061	0.137169
63339	2	5	1	2	0	0	0	0	0	1	0	0	0	0	0	0	0	0	0	-1.36001	-0.121095	-2.65321	-2.09177	-2.28083	-2.32222	-2.19728	-0.0825028
63345	2	4	2	2	0	0	0	1	0	0	1	0	0	0	0	0	1	1	1	-1.05309	-0.87254	-2.26126	-1.98826	-1.8721	-2.21011	-2.08517	-0.57485
63383	1	4	1	0	0	0	2	1	1	0	0	0	0	1	1	0	1	1	1	-0.725545	-0.150785	-2.27875	-1.92124	-2.46214	-2.44767	-2.29348	-0.0342566
63387	1	4	0	2	2	1	0	1	0	0	0	0	0	1	0	0	1	1	1	-0.873412	-0.532639	-1.90943	-1.87981	-2.81766	-2.77815	-2.45864	-0.337858
63404	2	3	1	0	0	1	1	1	1	0	0	1	0	0	1	0	0	1	0	0.262295	0.379148	-0.751003	-0.498754	-1.33849	-1.23531	-1.36791	0.687077
63414	2	3	0	1	0	0	1	1	1	0	0	0	1	0	0	0	1	1	1	-0.151042	0.134854	-1.49997	-1.13371	-1.81318	-2.011	-1.85387	0.3453
63434	2	5	0	2	2	0	2	1	1	0	0	0	0	0	0	0	0	0	0	0.386744	0.287152	-0.946198	-0.735387	-1.47336	-1.39637	-1.26482	0.681123
63439	1	2	1	1	0	0	2	1	0	0	1	0	1	0	0	0	1	1	1	-0.906942	-1.00568	-2.1541	-1.73727	-2.13062	-2.31829	-2.21439	-0.574737
63445	2	1	0	2	2	1	2	0	0	0	0	0	0	0	0	0	0	0	0	-0.323178	-0.169475	-1.17502	-1.03668	-1.06593	-0.745578	-1.23373	0.213443
63449	1	2	0	0	0	0	2	0	0	1	0	0	0	0	1	0	0	0	0	-0.448414	-0.0862842	-2.31742	-1.50451	-1.77815	-1.80297	-1.69497	0.101963
63465	1	4	1	2	0	0	2	1	1	0	0	0	0	0	1	0	1	1	1	-0.640924	-0.489723	-2.18046	-1.78516	-2.33724	-2.26761	-2.16749	-0.227532
63510	2	3	1	2	0	0	0	1	0	0	1	0	0	0	0	0	0	0	0	-0.228479	-0.333823	-1.52288	-1.3512	-1.30103	-0.962211	-1.23521	0.129162
63512	1	2	2	0	0	1	2	1	1	1	1	0	0	0	1	0	1	1	1	-0.99779	-0.450146	-2.10474	-1.68373	-2.04674	-2.02274	-2.13389	-0.292778
63528	2	4	0	2	0	0	2	1	1	0	1	0	0	0	0	0	0	0	0	-0.499267	0.131344	-1.58503	-1.17858	-2.0718	-1.75874	-1.90392	0.25541
63545	2	4	1	2	0	0	1	0	0	0	0	0	1	0	0	0	1	1	1	-0.825649	-0.760951	-1.9431	-1.61979	-2.02687	-1.9431	-1.93554	-0.408268
63576	1	2	1	2	0	0	1	1	1	0	1	0	1	0	0	0	0	1	1	-0.183566	-0.139527	-1.4879	-1.20133	-1.75897	-1.76545	-1.62331	0.185917
63587	1	3	0	1	0	0	2	1	0	0	0	0	1	0	1	0	0	0	0	-1.20665	-0.635698	-2.36062	-2.0997	-2.28286	-1.52536	-2.30476	-0.46116
63590	1	4	0	2	2	0	1	1	0	0	0	0	0	0	0	0	0	1	0	-1.23084	-0.757593	-2.25564	-1.79888	-1.71874	-2.06116	-2.02656	-0.534378
63617	1	3	0	2	0	0	0	1	1	0	0	0	0	0	0	0	0	0	0	0.156114	-0.281083	-2.00546	-1.78416	-1.40547	-1.69492	-1.7299	0.313973
63639	1	4	1	2	0	0	2	1	1	0	1	0	0	0	0	0	0	1	1	0.0944582	0.0343164	-1.56213	-1.5563	-2.13033	-2.01639	-1.66051	0.383682
63642	1	4	0	1	0	1	1	1	1	0	0	0	1	0	0	0	0	0	0	-1.08335	-0.645376	-1.96275	-1.59563	-1.91226	-2.06265	-1.73265	-0.415129
63686	2	2	1	2	0	0	1	1	1	0	0	0	0	1	0	0	1	1	1	0.0284014	-0.0913383	-1.31559	-1.03373	-1.29723	-1.40516	-1.53744	0.329923
63690	1	5	0	2	0	0	0	0	0	0	0	0	0	0	0	0	0	0	0	-1	-0.920819	-2.21748	-1.79424	-1.92745	-2.02715	-1.96221	-0.561865
63691	1	1	0	0	0	1	2	1	1	0	0	0	0	0	1	0	0	1	1	-0.152882	0.197208	-1.52136	-1.18885	-2.0046	-1.93633	-1.87735	0.381581
63714	1	3	1	2	0	0	2	1	0	0	0	0	1	0	0	0	0	1	1	-0.652752	-0.541805	-2.02497	-1.62141	-2.00981	-2.06816	-1.96282	-0.242426
63723	2	1	2	0	0	0	2	0	0	1	1	0	0	0	0	0	1	1	1	-1.2687	-0.623713	-2.04139	-1.52951	-1.96221	-2.21209	-1.90309	-0.443835
63738	1	4	1	1	2	1	0	1	1	0	1	0	1	0	0	0	0	1	0	0.0513949	0.079563	-0.876263	-0.67118	-1.60689	-1.17729	-1.42379	0.447431
63772	1	3	2	2	0	0	1	1	1	0	0	0	1	0	1	0	0	1	1	-0.889703	-0.339299	-2.16445	-1.70134	-2.10646	-1.96379	-1.97256	-0.191907
63796	2	5	0	2	0	0	0	1	1	0	0	0	0	0	1	0	0	0	0	-0.182831	-0.106838	-1.63752	-1.05198	-1.82974	-1.46243	-1.59448	0.2108
63802	2	4	1	2	1	0	2	0	0	0	0	0	0	0	0	0	1	0	1	0.513016	-0.13821	-2.16386	-1.75874	-1.17805	-1.7557	-1.3827	0.616533
63804	1	4	2	2	0	0	2	1	1	0	1	0	1	0	1	0	0	1	1	-1.30103	-0.655688	-2.26126	-1.76123	-2.15575	-2.02447	-2.05041	-0.49606
63828	2	3	2	2	0	0	1	1	0	0	1	0	0	0	0	0	0	1	1	-1.12494	-0.653756	-2.05799	-1.73023	-1.8403	-2.04442	-2.03126	-0.44723
63841	1	1	0	2	0	0	2	1	1	0	0	0	1	0	1	0	1	1	1	-0.523112	-0.0605613	-1.27125	-1.19251	-1.35942	-1.52994	-1.33603	0.148224
63852	1	3	1	2	0	0	2	1	1	0	0	0	1	0	1	0	0	1	1	1.37522	-0.240899	-2.30103	-1.95861	-2.12494	-2.25964	-2.011	1.38629
63875	2	4	2	0	1	0	2	1	0	0	1	0	0	0	0	0	1	1	1	-0.0758114	0.287055	-1.76465	-1.07013	-1.94969	-2.07463	-1.89854	0.46405
63882	1	5	1	2	0	0	0	1	0	0	1	0	0	0	0	0	0	1	1	-0.632023	-1.05224	-2.24384	-1.80195	-1.87748	-2.1133	-1.86316	-0.422338
63902	1	3	2	2	0	0	1	1	1	0	1	0	1	0	1	0	1	1	1	-0.91364	-0.619415	-2.69897	-2.11605	-2.04742	-2.31011	-2.27488	-0.407785
63907	1	4	1	2	0	0	2	1	1	0	0	0	1	0	0	0	0	1	0	-0.253848	-0.131468	-1.5477	-1.12082	-1.74819	-1.7844	-1.65477	0.16336
63909	2	3	2	2	0	1	2	0	0	1	1	0	0	0	1	0	1	1	1	-0.975115	-0.209048	-1.97828	-1.54967	-1.69897	-1.90087	-1.79172	-0.0908281
63915	2	3	0	2	0	0	2	1	1	1	0	0	1	0	1	0	1	1	1	0.44248	0.417762	-0.81673	-0.406714	-1.26162	-1.14116	-1.08355	0.788221
63929	2	2	0	2	0	0	2	0	0	0	0	0	0	0	0	0	1	1	1	-0.555635	0.357104	-2.26885	-1.64658	-1.30103	-1.69344	-1.60429	0.427636
63945	2	3	0	2	2	0	2	1	0	0	0	0	0	0	1	0	0	1	0	-1.30997	-0.775985	-2.51491	-1.8967	-1.96897	-2.0603	-2.17609	-0.58782
63957	2	1	1	1	2	0	2	1	1	1	0	1	0	0	0	0	0	1	1	0.0326519	0.166467	-1.22583	-0.968453	-1.42557	-1.17401	-1.56666	0.453904
63958	2	2	1	1	1	1	2	1	0	0	1	0	0	0	1	0	1	1	1	0.34237	0.172848	-1.2689	-0.847275	-1.1684	-1.42288	-1.14342	0.608746
63977	2	4	0	1	2	0	1	1	1	0	0	0	0	1	0	0	0	0	0	-0.145249	-0.0247214	-1.14053	-1.10544	-1.89128	-1.61818	-1.93058	0.269482
63984	1	5	0	2	2	0	0	1	0	0	0	0	0	1	0	0	0	1	1	-0.786158	-0.242508	-2.41361	-2.03192	-2.14002	-2.37953	-2.21171	-0.115512
64017	2	3	0	2	0	0	0	1	0	0	0	0	0	0	0	0	0	0	0	-0.782073	-0.905242	-2.29618	-1.78207	-2.0409	-1.80951	-1.87021	-0.456909
64018	1	4	0	2	0	0	0	1	1	0	0	0	1	1	0	0	0	0	0	0.127182	0.291632	-0.664253	-0.563541	-1.54866	-1.26381	-1.42607	0.591898
64024	2	3	2	2	1	0	2	1	0	0	0	0	1	0	0	0	1	1	1	-0.763727	-0.705787	-1.69897	-1.60635	-2.25385	-2.22903	-2.08636	-0.362904
64034	2	1	2	0	0	1	1	0	0	1	0	0	0	0	0	0	1	1	1	-0.166232	0.103714	-1.94129	-1.52671	-1.83942	-2.06127	-1.79445	0.307946
64040	1	5	0	2	2	1	2	1	0	0	1	0	0	1	0	0	1	1	1	-0.961721	-0.0596792	-2.08355	-1.68	-2.08355	-2	-1.99079	0.0163766
64048	2	3	1	2	1	0	1	1	1	0	0	0	0	1	1	0	0	1	0	-0.116295	-0.471479	-1.92082	-1.64265	-1.9321	-2.06473	-1.90443	0.0683001
64055	2	4	1	1	1	0	2	1	0	1	0	0	0	0	0	0	1	1	1	-0.864289	0.286438	-2.29903	-1.7258	-1.88009	-2.26091	-2.06695	0.326676
64059	2	4	2	1	1	1	0	0	1	0	1	1	1	1	1	0	0	1	1	-0.0393523	0.0773256	-0.971656	-0.765118	-1.7386	-1.61435	-1.61644	0.389784
64134	2	4	1	2	0	0	1	1	0	0	0	0	0	0	1	0	0	0	0	-0.530282	-0.549939	-2.26768	-1.84694	-2.07796	-2.05422	-2.14654	-0.207082
64138	1	5	0	2	0	0	0	1	0	0	0	0	1	0	0	0	0	0	0	-1.36015	-0.437887	-2.43933	-2.01336	-2.04139	-2.37239	-2.05612	-0.352676
64147	2	1	0	0	0	1	1	0	0	0	0	0	0	0	1	0	0	0	0	-1.08848	-0.0276882	-2.23045	-1.73909	-2.11651	-1.26197	-2.2926	0.0458597
64161	2	4	1	2	2	0	2	1	1	1	1	0	0	0	0	0	1	1	1	-1.52288	-0.869085	-2.55735	-2.14823	-2.18668	-2.29583	-2.18668	-0.714145
64164	1	4	1	2	0	0	2	1	1	1	0	0	1	1	1	0	1	1	1	-1.4828	0.453456	-2.3279	-1.71444	-1.84164	-2.48149	-1.94692	0.466393
64181	2	1	1	1	0	0	2	1	1	0	1	0	0	0	1	0	0	1	0	-0.124141	-0.182959	-1.21442	-1.10829	-1.42897	-1.06795	-1.27488	0.236137
64217	1	1	1	0	0	1	1	1	0	0	0	0	0	0	1	0	0	1	0	-0.546682	-0.7687	-2.62586	-1.89734	-2.1347	-2.273	-2.07745	-0.30945
64220	2	3	0	2	2	0	0	1	1	0	1	0	1	1	0	0	0	0	0	-0.869875	0.306063	-2.16633	-1.7177	-2.27371	-1.89305	-2.11197	0.344405
64227	2	2	1	2	2	1	1	1	1	0	1	0	0	0	1	0	0	1	1	-1.05892	-0.319299	-2.14483	-1.80904	-1.94526	-1.91226	-1.94526	-0.204587
64228	1	3	1	1	2	0	2	1	1	1	0	1	0	0	0	0	0	1	1	-1.52288	-0.926369	-2.40841	-1.95673	-1.87197	-2.20165	-2.07671	-0.717777
64234	1	1	0	2	2	0	2	1	0	0	0	0	1	1	0	0	1	1	1	-1.27984	-0.275895	-2.38021	-1.82998	-2.10146	-2.16273	-2.09018	-0.204699
64252	1	2	2	1	0	1	1	1	1	0	0	0	0	0	0	0	1	1	1	-1.11763	-0.550554	-2.01304	-1.64243	-1.86053	-1.78698	-1.97991	-0.365696
64255	1	5	0	2	2	0	0	1	0	0	0	0	0	0	0	0	0	0	0	-1.92713	-0.714486	-2.18452	-1.83519	-1.93067	-1.70954	-1.84385	-0.566169
64256	2	4	2	1	1	0	2	0	0	1	1	0	0	0	1	0	1	1	1	0.0908603	-0.270239	-1.82795	-1.19694	-1.84661	-1.77455	-1.68561	0.278642
64265	1	4	1	2	1	0	2	1	0	0	1	0	1	0	1	0	0	0	0	-0.952498	-0.676306	-2.248	-1.69337	-2.09762	-2.1832	-1.90422	-0.425743
64270	2	5	1	2	0	0	2	0	1	0	1	0	1	0	1	0	1	1	1	3.04799	0.372266	-0.745787	-0.553659	-1.54905	-1.32774	-1.37027	3.04913
64271	2	3	0	2	0	1	0	1	1	0	0	0	0	0	0	0	0	0	0	0.100849	0.274991	-1.29504	-0.766369	-1.81991	-1.74339	-1.54558	0.535118
64292	1	4	1	1	1	1	0	0	0	0	0	0	0	0	1	0	1	1	1	-0.851325	-0.536195	-1.98003	-1.54203	-2.24818	-2.30617	-1.84306	-0.304621
64298	2	4	2	2	1	0	2	0	0	0	1	0	0	0	0	0	0	1	0	-0.759451	-0.540608	-1.94201	-1.53334	-1.62761	-2.12082	-1.66901	-0.255483
64307	2	3	0	2	0	0	2	0	1	0	0	0	0	0	0	0	1	1	1	-1.0057	-0.145034	-1.98152	-1.64295	-1.99375	-1.84762	-2.15761	-0.0558751
64308	2	2	0	0	0	1	1	1	0	0	0	1	0	0	0	0	0	0	0	-0.373797	0.190817	-1.53363	-1.29186	-1.60206	-1.14874	-1.58726	0.337819
64310	2	3	1	2	0	0	1	1	0	0	0	0	1	0	0	0	0	0	0	-0.627877	0.133721	-1.59959	-1.03621	-0.964856	-1.68075	-1.02621	0.287066
64325	1	3	1	1	1	0	1	1	0	0	0	0	0	1	1	0	1	1	1	-0.776085	-0.320502	-1.50435	-1.23946	-1.53645	-1.65455	-1.47446	-0.0865937
64336	1	3	0	0	0	0	2	1	1	0	1	0	0	0	1	0	1	1	1	0.161585	0.233119	-1.1071	-0.704256	-1.64317	-1.64472	-1.46503	0.546125
64343	1	3	2	0	0	0	2	0	1	1	1	0	0	0	1	0	1	1	1	-1.12356	-0.394208	-2.12494	-1.72016	-1.86358	-2.12494	-1.96049	-0.269718
64347	1	3	1	1	2	1	2	1	1	1	1	0	1	0	0	0	1	1	1	-0.543064	-0.531498	-2.29538	-1.70374	-1.97245	-2.17231	-1.92367	-0.19748
64351	1	3	0	2	0	1	2	1	1	0	0	0	1	1	1	0	0	1	0	-0.737966	-0.739419	-2.37691	-1.8501	-1.71587	-1.89196	-1.68111	-0.360255
64363	1	5	0	1	2	0	2	1	0	0	1	0	0	0	0	0	0	1	0	-0.772802	-0.104624	-1.73399	-1.48765	-1.77571	-1.81383	-1.7649	0.0232235
64376	1	3	1	1	1	1	0	1	1	0	1	1	1	0	1	0	1	1	1	0.36151	0.307139	-0.90892	-0.730727	-1.61334	-1.78829	-1.66938	0.671956
64382	1	5	0	2	0	1	0	1	0	0	0	0	0	0	0	0	0	0	0	-1.2535	-1.23334	-2.1129	-1.66623	-2.093	-2.1632	-1.86986	-0.764654
64390	2	4	1	1	2	1	2	0	1	1	1	0	0	0	0	0	0	1	0	-0.13313	0.105695	-1.31281	-0.923826	-1.72755	-1.40281	-1.44849	0.356647
64402	1	1	1	2	0	0	2	0	0	0	0	0	0	0	0	0	0	1	1	-0.535653	0.00409697	-1.51912	-0.907188	-1.3033	-1.71239	-1.42723	0.193512
64415	2	5	1	2	0	0	0	0	0	0	0	0	0	0	0	0	1	1	1	-0.540105	-0.594407	-2.10914	-1.63202	-1.79287	-1.73676	-1.77815	-0.20412
64427	1	3	0	2	0	0	2	1	0	0	0	0	1	1	1	0	0	1	1	-0.00634337	0.0688041	-1.12014	-0.775122	-0.866461	-0.760284	-0.772971	0.459267
64451	1	3	0	2	0	0	1	1	0	0	0	0	1	0	1	0	0	1	1	-1.29608	-1.01601	-2.37372	-1.91031	-2.06539	-2.17376	-2.06721	-0.727352
64465	2	2	0	2	0	0	0	0	1	0	1	0	0	0	0	0	0	1	0	-1.49151	0.139313	-2.01997	-1.79103	-2.02511	-1.7762	-1.93236	0.168511
64470	2	5	0	1	2	0	0	1	0	0	0	0	0	0	1	0	0	0	0	-1.27559	-0.128903	-2.16649	-1.77864	-2.11297	-2.07101	-2.06252	-0.0733874
64489	2	5	2	2	0	0	1	1	0	0	0	0	0	0	1	0	1	1	1	0.0221981	-0.161444	-2.06527	-1.64446	-1.79148	-1.56159	-1.66034	0.264516
64500	2	3	0	2	0	0	0	1	1	0	0	0	1	0	0	0	0	0	0	-1.03152	-0.280393	-2.273	-1.78693	-1.6138	-1.89734	-1.72893	-0.158224
64526	2	3	1	2	0	0	2	1	0	0	0	0	0	0	0	0	1	1	1	-0.977872	-0.379225	-1.819	-1.47173	-1.83389	-1.83221	-1.88378	-0.211687
64564	2	5	1	2	0	0	0	1	0	0	1	0	0	0	1	0	0	1	1	-1.05283	-0.17017	-2.16058	-1.67966	-1.99217	-2.05017	-2.01609	-0.0857049
64581	2	5	0	2	0	0	0	1	0	0	0	0	0	0	0	0	0	1	0	-0.5243	-0.309804	-2.09479	-1.54322	-2.0741	-2.02633	-1.77815	-0.0654025
64582	1	5	1	2	0	0	0	1	1	1	1	0	0	0	1	0	1	1	1	-0.419455	-0.309804	-2.1347	-1.65758	-1.94564	-2	-2.0238	-0.0311436
64592	2	1	0	1	0	0	2	1	0	0	0	0	0	0	0	0	0	1	0	-1.30973	0.0638077	-2.09601	-1.59706	-2.1383	-1.85748	-2.18516	0.10321
64604	2	2	1	0	1	1	2	1	0	1	0	0	0	0	0	0	0	1	0	-0.803347	-0.567176	-2.07136	-1.64345	-1.69897	-1.7056	-1.95031	-0.292172
64644	2	3	0	2	1	0	0	1	0	0	0	0	0	0	0	0	0	1	0	-0.629129	-0.475645	-2.32968	-1.74268	-1.90125	-2.1039	-2.04885	-0.206566
64648	1	1	0	2	0	0	0	0	0	0	0	0	1	0	0	0	0	1	0	-1.28477	-0.648199	-2.41099	-2.08147	-2.54838	-2.1063	-2.41099	-0.517954
64669	2	3	1	1	1	0	0	0	0	0	0	0	1	0	1	0	1	1	1	-0.797769	-0.212599	-2.05799	-1.71745	-1.88885	-2.08648	-2.20412	-0.082232
64694	1	2	0	2	2	0	2	1	0	0	0	0	0	0	0	0	0	0	0	-0.953907	0.459753	-1.96466	-1.77384	-2.22475	-2.17018	-1.9192	0.483735
64703	2	2	0	2	2	0	1	1	1	0	0	0	0	1	0	0	0	0	0	-1.03589	-0.305546	-1.88837	-1.50816	-1.65622	-1.65962	-1.73812	-0.159202
64715	1	4	0	2	2	1	0	0	0	0	0	0	1	0	0	0	1	0	1	-1.68456	-0.717543	-2.07302	-1.72197	-1.86232	-1.8182	-1.75993	-0.543586
64720	1	4	0	2	0	0	0	1	1	1	0	0	1	0	1	0	0	1	0	-0.42108	-0.36501	-1.51745	-1.44552	-1.87302	-1.61707	-1.86694	-0.032399
64725	2	3	0	2	0	0	2	1	0	0	0	0	1	0	0	0	1	1	1	-0.689474	0.311776	-2.0801	-1.60481	-1.68992	-1.53057	-1.71055	0.372369
64741	2	4	1	2	2	0	2	0	0	0	1	0	0	0	0	0	0	1	0	-1.5436	-0.198515	-2.18315	-1.76301	-1.6401	-1.66963	-1.66637	-0.12413
64742	1	4	1	1	1	0	2	1	0	1	0	0	1	0	1	1	0	1	1	-1.22747	-1.33807	-2.57292	-1.95246	-2.31349	-3.01017	-2.25751	-0.884942
64752	2	1	2	2	0	0	2	1	1	0	1	0	0	0	1	0	0	1	0	-1.23685	-0.332374	-2.22724	-1.83203	-1.98035	-1.95064	-1.92621	-0.238587
64764	1	5	0	0	0	0	2	1	1	0	1	0	1	0	1	0	0	0	0	-0.778981	-0.193848	-1.88233	-1.45981	-2.06395	-2.07667	-1.88371	-0.053454
64765	1	3	0	0	0	0	2	1	0	0	0	0	1	1	1	1	1	1	1	-0.511603	-0.0504606	-1.51652	-1.28252	-2.06351	-1.62574	-1.79441	0.123585
64789	1	4	2	2	0	0	2	1	1	1	1	0	0	0	0	0	1	1	1	-1.14868	-0.565964	-2.07395	-1.76775	-1.8403	-2.19286	-1.8605	-0.39488
64800	2	4	1	1	2	0	0	0	0	0	0	0	0	0	0	0	1	1	1	-0.633841	0.404269	-1.78726	-1.27867	-1.79231	-2.09081	-1.69085	0.459791
64801	2	3	1	1	0	0	2	1	1	0	0	0	0	0	0	0	1	1	1	-0.222809	0.00885446	-1.31223	-0.895531	-1.84039	-1.63999	-1.59914	0.268979
64857	2	3	1	2	1	0	2	1	0	1	1	0	0	0	1	0	1	1	1	-1.47777	-0.140244	-2.30756	-1.91226	-1.96275	-2.1271	-1.98723	-0.0952118
64858	2	3	2	0	1	1	0	0	1	1	1	0	0	0	1	0	1	1	1	0.606919	0.633901	-0.865095	-0.371611	-1.26531	-1.12909	-1.12909	0.959689
64859	2	3	1	1	0	0	1	1	1	0	0	0	1	0	1	0	0	1	1	0.310508	0.33526	-0.923563	-0.651197	-1.4721	-1.00177	-1.29402	0.675299
64860	1	3	1	0	0	0	0	1	1	0	0	0	1	0	1	1	1	1	1	0.260568	0.198008	-0.934607	-0.751142	-1.59016	-0.935126	-1.31826	0.589189
64877	1	4	1	1	2	1	2	1	0	0	0	0	1	1	0	0	0	1	0	-1.20867	-1.02517	-2.31967	-1.79909	-1.69534	-1.80838	-1.71571	-0.634795
64914	1	5	0	2	2	0	0	1	0	0	0	0	0	0	0	0	0	1	0	-0.689343	-0.782062	-1.84961	-1.50816	-1.87133	-1.75483	-1.58734	-0.326312
64916	1	3	0	1	2	0	1	1	1	0	0	0	0	0	1	0	0	0	0	-0.0766742	-0.0407075	-1.37839	-1.08842	-1.78739	-1.73469	-1.6555	0.28532
64942	1	4	2	0	1	0	2	1	0	1	1	1	0	0	1	0	1	1	1	-1.11324	-0.761595	-2.0718	-1.50268	-2.21501	-2.31362	-1.94564	-0.505315
64948	2	4	2	2	1	0	2	0	0	1	1	0	0	0	1	0	0	1	1	-0.761977	-0.676045	-2.12629	-1.59481	-1.56549	-2.20331	-1.77653	-0.330761
64951	1	3	0	2	0	0	1	1	0	0	0	0	1	0	0	0	0	1	0	-1.29996	-0.644967	-2.38997	-1.8403	-2.20952	-2.14506	-2.05115	-0.498467
64963	1	4	1	2	2	0	2	1	0	1	1	0	1	0	1	0	0	1	1	-0.970239	-0.695449	-2.31125	-1.84108	-2.07118	-2.28129	-2.17862	-0.457957
64975	2	4	1	0	0	0	2	0	0	0	1	0	0	0	0	0	1	1	1	-1.31955	-0.165607	-2.36173	-1.89044	-1.87885	-2.2156	-1.78194	-0.105732
64976	1	4	2	2	0	0	1	1	0	1	1	1	1	0	1	0	0	1	1	-1.12494	-0.606059	-2.03779	-1.88652	-2.03451	-2.07558	-1.50322	-0.404626
64994	1	3	0	2	0	0	0	1	0	0	0	0	1	0	0	0	0	1	0	-1.04772	-0.923771	-2.31905	-1.94689	-1.91381	-2.15541	-1.993	-0.594777
64995	2	3	2	0	0	1	1	0	0	0	1	0	0	0	0	0	1	1	1	-0.734726	-0.0509249	-2.16914	-1.66529	-1.9003	-1.8286	-1.63403	0.0616713
65006	2	4	1	2	1	0	1	0	0	1	0	0	0	0	0	0	0	0	0	-1.52536	-0.69088	-2.49998	-2.047	-2.27579	-2.40543	-2.09046	-0.579917
65007	2	5	0	2	0	0	1	0	0	0	0	0	0	0	0	0	1	0	1	-1.31515	-0.195815	-2.76112	-1.86222	-1.94564	-2.24159	-2	-0.137869
65014	2	3	1	1	0	0	2	1	0	1	1	0	0	0	1	0	1	1	1	-1.48775	-0.7935	-2.42756	-1.85183	-1.85183	-2.40274	-1.80982	-0.611321
65067	2	3	1	2	0	0	0	1	0	0	0	0	0	0	0	1	0	0	0	-0.49886	-0.379038	-2.27621	-1.91343	-1.08046	-1.82819	-1.46329	-0.0532011
65069	1	1	2	0	0	1	0	1	0	1	0	0	0	0	1	0	1	1	1	-1.15755	-1.08103	-2.1158	-1.72271	-1.77447	-1.85255	-1.72271	-0.640286
65072	2	2	0	2	2	0	1	1	0	0	0	0	0	0	0	0	0	1	0	-1.08417	-0.536178	-1.69897	-1.32222	-1.45299	-1.61465	-1.4589	-0.271453
65084	2	4	0	2	2	1	1	1	0	0	0	0	0	0	0	0	1	0	1	-0.795451	-0.180014	-1.98648	-1.38193	-1.84441	-1.85412	-1.70676	-0.0359324
65088	2	3	0	2	2	1	1	0	1	0	0	0	0	0	0	0	1	0	1	-0.953257	-0.0425886	-1.99024	-1.54308	-1.71917	-2.08715	-1.70895	0.042826
65098	2	4	2	0	0	0	2	1	0	1	1	0	0	0	0	0	1	1	1	-0.0239639	-0.391587	-1.96912	-1.71527	-1.85062	-1.86713	-1.98209	0.152385
65102	2	3	0	2	0	1	2	1	0	0	0	0	1	0	0	0	0	0	0	-1.28892	-0.650556	-2.58066	-1.95622	-1.97033	-2.18272	-2.1353	-0.504063
65105	2	4	0	2	2	0	1	1	0	0	0	0	0	0	0	0	0	1	1	-1.37637	0.341991	-2.25239	-1.72465	-2.08697	-1.79891	-1.81541	0.36242
65113	1	5	1	1	0	0	0	1	0	0	0	0	0	0	0	0	0	1	0	-1.09024	-0.911629	-2.25374	-1.76978	-2.26775	-2.07995	-1.90386	-0.597624
65135	1	5	1	2	0	0	1	1	0	1	1	0	0	0	0	0	1	1	1	-1.2104	-0.464446	-2.20635	-1.99722	-2.18029	-2.48555	-2.1597	-0.35864
65145	2	1	1	1	0	0	0	1	1	0	1	1	1	0	0	0	1	1	1	0.0958823	0.0776982	-1.15349	-0.955924	-1.65223	-1.45593	-1.66118	0.431839
65169	2	5	1	1	0	1	0	0	0	0	1	0	0	0	0	0	1	1	1	-0.739554	-0.462058	-2.27621	-1.74378	-1.7253	-2.17609	-1.55528	-0.219019
65173	2	5	1	2	0	1	1	0	0	0	0	0	0	0	0	0	0	1	0	-1.50141	0.0329767	-2.3409	-1.79052	-2.02081	-2.14664	-1.88469	0.0647863
65182	1	2	1	0	0	1	0	0	1	1	1	0	0	0	0	0	0	1	1	0.260927	0.413887	-0.692522	-0.42139	-1.47601	-1.55099	-1.1565	0.710146
65195	1	4	1	2	0	0	2	1	0	1	1	0	1	0	0	0	0	1	1	-0.849158	-0.661433	-1.54984	-1.29148	-1.82795	-1.80811	-1.69897	-0.31042
65213	2	4	2	1	0	0	2	0	0	0	1	0	0	0	0	0	1	1	1	0.164565	-0.279841	-2.29487	-1.89086	-2.29487	-2.29487	-1.99384	0.306195
65237	2	3	0	2	0	1	1	1	1	0	0	0	0	0	1	0	1	0	1	0.295954	-0.456523	-2.17609	-1.6768	-1.25034	-1.75637	-1.65946	0.389099
65239	2	4	1	2	1	1	2	0	0	0	0	0	0	0	0	0	0	1	1	-0.506542	-0.533318	-2.30103	-1.68037	-1.80272	-2.03977	-1.82754	-0.173925
65241	2	5	1	2	0	0	0	0	0	0	0	0	0	0	0	0	0	1	0	-0.435887	-0.0228253	-2.12687	-1.49848	-1.69608	-1.97743	-1.51523	0.150981
65244	2	4	1	0	0	1	2	0	0	0	1	0	0	0	1	0	0	1	0	-0.33695	-0.689449	-2.2878	-1.79365	-1.84064	-1.63075	-1.90759	-0.133013
65249	2	3	0	2	2	1	0	1	0	0	0	0	1	0	0	0	0	1	0	-1.07794	-0.598353	-2.06695	-1.61465	-1.76592	-1.7844	-1.99384	-0.384802
65269	1	3	0	2	0	1	1	0	0	0	0	0	0	0	0	0	0	0	0	-0.64831	-0.336576	-1.43341	-0.97325	-1.7253	-2.00171	-1.94866	-0.0611272
65270	1	3	0	2	0	0	2	1	0	0	0	0	1	0	1	0	0	1	0	-0.714532	-0.430411	-1.71202	-1.3696	-2.03262	-2.30678	-1.7736	-0.182235
65271	2	3	0	2	0	0	2	1	1	0	0	0	0	0	0	0	0	0	0	-0.441772	-0.15789	-1.65758	-1.2644	-2	-1.77469	-1.76447	0.0708503
65291	1	2	0	1	0	0	2	1	1	0	0	0	1	0	0	0	0	1	0	0.0461546	-0.701519	-2.37107	-1.87971	-2	-2.36034	-2.38206	0.12934
65316	1	4	1	2	0	0	2	1	1	1	0	0	1	1	1	0	1	1	1	-1.36318	-0.590255	-2.65321	-2.1347	-2.61182	-2.95424	-2.57223	-0.500298
65320	1	3	0	1	2	1	1	1	1	0	0	0	1	0	0	0	0	1	1	0.328818	0.328969	-1.63778	-1.27051	-2.0255	-1.99245	-1.86517	0.640974
65334	2	2	1	0	1	1	2	0	0	1	1	1	0	0	0	0	0	1	1	-1.31414	-0.0508079	-2.06646	-1.64006	-1.75864	-2.17904	-1.97993	0.00178632
65339	1	2	1	2	0	0	2	1	1	1	0	0	0	0	1	0	1	1	1	-0.833776	-0.0767898	-2.48667	-2.08873	-2.03951	-2.24778	-2.10646	0.00799811
65346	2	4	1	2	0	0	1	1	0	0	0	0	0	0	0	0	1	1	1	-0.0687965	0.491362	-0.626169	-0.343902	-1.284	-2.12494	-1.09691	0.679655
65353	2	4	1	2	0	0	1	1	0	0	0	0	0	0	0	0	0	1	0	-1.36929	-0.527812	-2.29746	-1.84726	-2.55131	-2.39259	-2.24394	-0.430442
65358	2	5	1	2	0	0	1	0	0	0	0	0	0	0	0	0	0	0	0	-0.724113	0.4133	-1.82391	-1.39794	-1.54136	-1.50515	-1.44069	0.466868
65375	2	3	1	1	0	0	1	0	0	0	0	0	1	0	0	0	0	1	1	-1.28303	-0.415517	-2.36382	-2.02581	-2.04855	-2.51188	-2.35428	-0.331202
65399	1	4	1	2	0	0	0	1	1	1	1	0	0	0	1	0	1	1	1	-0.360927	-0.013681	-1.2304	-0.998616	-1.83325	-1.95609	-1.56067	0.208701
65403	1	3	1	0	1	0	2	1	1	1	0	0	0	0	0	0	0	1	1	0.556622	0.600212	-0.691706	-0.361812	-1.46576	-1.52814	-1.21751	0.921592
65404	2	5	0	2	2	0	0	0	0	0	0	0	1	0	0	0	0	0	0	-0.969511	-0.848268	-2.22848	-1.79835	-2.08715	-2	-2.19013	-0.529376
65423	1	1	1	0	1	0	1	1	1	0	1	0	1	0	1	0	0	1	1	-0.238913	-0.0955113	-1.53873	-1.27125	-2.01909	-1.90779	-1.81012	0.175904
65440	1	4	2	1	0	0	0	0	1	0	1	1	0	0	1	0	1	1	1	1.03407	0.556187	-1.03773	-0.734616	-1.90658	-2.08831	-1.56928	1.16845
65446	1	4	2	0	0	0	1	1	1	1	1	0	0	0	1	0	1	1	1	-0.315326	-0.0957483	-1.26914	-1.09305	-1.56634	-1.48337	-1.34679	0.183405
65454	2	5	0	2	1	0	0	0	0	0	0	0	1	0	1	0	0	1	0	-0.0560014	0.0347621	-1.43111	-1.43111	-1.85024	-2.06412	-1.77815	0.317203
65460	2	2	2	0	1	0	2	1	0	1	1	0	0	0	0	0	1	1	1	-1.06308	-0.778634	-2.65321	-2.18833	-2.27	-2.88114	-2.36878	-0.564427
65488	1	3	0	2	0	0	0	1	1	0	0	0	1	0	0	0	0	1	0	-1.0195	-0.882002	-1.95003	-1.5834	-1.92259	-1.95003	-1.98953	-0.526424
65500	1	4	1	1	1	0	2	1	0	0	1	0	1	0	0	0	0	1	1	-1.01168	-1.1127	-1.75318	-1.33179	-1.6902	-2.12494	-1.68695	-0.541825
65510	2	3	2	0	0	1	0	0	0	0	0	0	0	0	0	0	1	1	1	0.420414	0.467115	-0.775266	-0.453183	-1.35218	-1.19457	-1.1549	0.796767
65517	2	1	0	2	0	0	1	1	0	0	0	0	0	0	1	0	1	1	1	-1.48363	-0.104309	-2.27817	-1.72622	-2	-1.82001	-2.11336	-0.0573887
65546	2	4	0	2	2	0	1	1	0	0	0	0	0	0	0	0	0	1	1	-1.36713	-0.895772	-2.34584	-2.01737	-2.41384	-2.47712	-2.18469	-0.703536
65555	2	3	0	2	2	1	0	0	0	0	0	0	0	0	0	0	0	0	0	-1.34679	-0.967405	-2.37011	-1.94602	-1.92402	-2.00643	-2.02633	-0.699929
65558	2	4	0	2	0	0	2	1	1	0	1	0	0	0	0	0	1	1	1	-0.700674	-0.151069	-1.71496	-1.60206	-2.10952	-2.38126	-2.22888	-0.0143355
65562	2	4	2	2	2	0	2	0	1	1	1	0	0	0	0	0	1	1	1	-0.188096	0.0172171	-1.29939	-0.985231	-1.70309	-1.81758	-1.57301	0.279744
65566	2	3	0	2	0	0	1	1	0	0	0	0	1	0	1	0	0	0	0	-0.843059	-1.00903	-2.08432	-1.76432	-1.85479	-1.74972	-1.92942	-0.508021
65593	2	2	1	2	0	0	2	1	0	0	0	0	0	0	0	0	0	1	1	0.280174	-0.0497794	-2.31742	-1.89734	-2.345	-2.28524	-2.345	0.45173
65617	1	4	1	2	0	0	0	1	0	0	0	0	1	0	0	0	1	1	1	-1.68432	-1.08277	-2.81827	-2.32286	-2.4404	-2.67616	-2.44631	-0.924739
65620	2	3	0	2	2	0	0	1	0	0	0	0	0	0	0	0	0	1	0	-0.688953	-0.59975	-2.30103	-1.75285	-1.80502	-1.65758	-1.86434	-0.275724
65621	1	4	2	1	0	0	2	1	1	1	1	0	1	0	1	0	1	1	1	-0.248568	-0.292993	-1.68885	-1.36634	-1.27557	-1.29776	-1.13825	0.118318
65676	2	3	0	0	0	0	0	1	0	0	0	0	0	0	0	0	1	1	1	-0.644858	0.0405567	-2.37358	-1.66292	-1.74288	-1.96013	-1.96782	0.143075
65726	1	5	0	2	2	0	0	0	0	0	0	0	0	0	0	0	0	1	0	-1.01384	-0.708005	-2.03547	-1.55835	-1.89466	-1.79909	-1.65835	-0.419992
65737	2	3	1	1	0	0	1	0	1	0	0	0	0	0	1	0	1	1	1	0.49139	0.505925	-0.782248	-0.598881	-1.40239	-1.12435	-1.43012	0.837253
65738	1	3	0	1	0	1	1	1	1	0	0	0	1	1	1	0	1	1	1	-0.0680339	0.0773679	-1.12979	-0.821503	-1.727	-1.45079	-1.51098	0.372912
65742	1	1	0	1	2	0	0	1	0	0	0	0	1	0	1	0	0	1	1	-1.03958	-0.375529	-2.09925	-1.5031	-1.62903	-1.83654	-1.74968	-0.216319
65761	1	3	0	2	0	0	0	1	0	0	0	0	0	0	0	0	1	1	1	-0.208198	-0.816398	-2.02078	-1.74383	-2.00819	-1.86802	-1.88326	-0.0779005
65763	2	4	2	1	1	0	1	0	0	0	1	0	0	0	1	0	0	1	0	0.301247	0.180628	-2.27984	-1.75696	-1.78915	-1.94885	-1.83863	0.554065
65770	1	1	0	0	0	0	1	1	1	0	0	0	0	0	0	0	0	1	1	-0.643469	-0.25438	-1.98788	-1.37403	-1.92494	-2.10103	-2.00827	-0.0624159
65773	1	4	0	2	0	0	2	1	0	1	1	0	0	0	0	0	0	0	0	-1.65044	0.117043	-2.5151	-1.83328	-2.20029	-2.42668	-2.03103	0.13633
65784	2	4	1	2	1	0	1	1	1	0	1	0	1	0	1	0	0	1	1	-0.715826	-0.712376	-2.3647	-1.89721	-1.95548	-2.06082	-2.09938	-0.3655
65796	1	4	1	1	0	1	0	1	1	0	0	0	0	0	0	0	1	1	1	0.136617	0.215247	-0.832811	-0.668441	-1.55725	-1.34469	-1.10948	0.546958
65800	2	3	2	2	0	0	2	1	1	0	1	1	1	0	0	0	0	1	1	-0.736759	-0.691001	-1.86316	-1.8403	-1.89988	-2.05115	-2.05115	-0.351098
65838	1	2	2	2	0	0	2	1	1	1	1	0	1	1	1	0	1	1	1	-1.26835	-0.214425	-1.36898	-1.03211	-1.48927	-1.62989	-1.31318	-0.0436549
65857	2	3	2	2	1	0	1	1	0	0	1	0	0	0	0	0	0	1	1	-0.683505	-0.914531	-2.07058	-1.58087	-1.49485	-2.02228	-1.8617	-0.377786
65862	1	3	1	2	1	0	1	1	1	0	1	0	1	0	1	0	0	1	1	0.883545	0.52561	-0.647076	-0.285283	-1.26269	-0.752845	-0.958607	1.08233
65863	2	5	0	2	2	0	0	0	0	0	0	0	0	0	0	0	0	0	0	-1.092	-0.853872	-2.26324	-1.91106	-1.75136	-1.85106	-1.92745	-0.549331
65876	1	4	0	2	0	1	2	1	1	1	1	0	1	0	1	0	1	1	1	-0.298259	-0.163296	-1.46344	-1.17457	-1.97881	-1.98506	-1.80827	0.123035
65910	1	5	0	2	0	0	2	1	0	0	0	0	0	0	0	0	0	1	0	-1.30198	-0.676882	-2.08297	-1.76789	-1.91457	-1.66276	-1.76239	-0.472566
65929	1	3	2	1	0	0	2	1	0	0	1	1	1	1	0	0	1	1	1	-0.214483	-0.126873	-2.2244	-2.18767	-2.24399	-2.46584	-2.31654	0.140927
65950	1	4	0	2	2	0	2	1	0	0	0	0	0	0	0	0	0	0	0	-1.28126	-0.543662	-2.28737	-2.03081	-2.36732	-2.59226	-2.02447	-0.432872
65953	2	1	0	0	2	1	1	0	0	0	0	0	1	0	0	0	0	0	0	-0.764472	0.303239	-2.46852	-1.50585	-1.65758	-1.58503	-1.82974	0.357859
65957	2	2	1	2	2	0	2	1	1	0	0	0	1	0	0	0	0	1	0	0.367065	0.50853	-0.621489	-0.482722	-1.2747	-1.33489	-1.2063	0.798176
65975	2	3	0	2	1	0	1	1	0	0	0	0	0	0	0	0	0	0	0	-1.04091	-0.287257	-1.57651	-1.11397	-1.57075	-1.66624	-1.43156	-0.0990814
65978	1	3	1	2	2	0	2	1	1	0	0	0	1	0	1	0	1	1	1	0.112601	0.269981	-1.01297	-0.863736	-1.79898	-1.59715	-1.72671	0.538051
65986	1	3	1	2	0	0	1	1	0	0	0	0	1	0	1	0	1	1	1	-0.773643	-0.389988	-1.86572	-1.42221	-1.68351	-2.01931	-1.69897	-0.169067
66003	1	4	0	2	2	1	1	1	0	0	1	0	0	1	0	0	0	0	0	-0.108205	-0.563393	-2.00944	-1.59927	-2.07639	-2.22812	-1.93506	0.0467301
66010	2	3	0	1	0	0	0	0	0	0	0	0	0	0	1	0	0	1	0	-1.10883	-0.612907	-2.31575	-1.97197	-2.07918	-2.02228	-2.30103	-0.443697
66027	2	1	0	2	0	0	0	1	1	0	0	0	0	0	1	0	0	1	0	-0.041767	0.340139	-1.41324	-1.00268	-1.71949	-1.49277	-1.7057	0.519262
66032	1	2	0	2	0	0	1	1	0	0	0	0	0	1	1	0	0	1	1	-1.58233	-0.0169714	-1.9533	-1.49779	-2.30338	-2.69897	-1.96182	0.02063
66051	1	3	0	2	0	1	2	1	0	0	0	0	1	0	1	0	0	1	1	-1.46609	0.0693333	-2.58983	-1.85833	-2.05505	-2.70944	-2.1181	0.0941549
66056	2	4	1	1	1	0	0	1	1	0	1	0	0	0	0	0	0	1	0	1.43154	0.861673	-1.96962	-1.48667	-1.79746	-1.715	-1.77066	1.53629
66083	1	3	0	0	2	1	0	1	0	0	0	0	1	0	1	0	0	1	1	-0.997807	-0.417476	-2.49109	-1.98914	-2.13796	-2.21189	-2.32943	-0.28862
66101	2	3	0	1	0	1	1	1	0	0	0	0	0	0	0	0	0	1	0	-1.19726	0.0484967	-2.28674	-1.78237	-2.16258	-2.0834	-2.48527	0.0869681
66108	1	5	1	0	0	1	0	1	0	0	0	0	0	1	0	0	0	1	1	-1.22371	-0.857065	-2.41497	-2.02286	-1.96782	-2.02286	-2	-0.615633
66110	1	3	2	2	0	0	1	1	1	0	1	0	1	0	0	0	0	1	1	-1.44503	-0.857503	-1.88177	-1.37334	-1.28226	-1.60366	-1.4912	-0.46907
66121	1	3	1	2	2	0	1	1	0	0	0	0	1	0	0	0	1	1	1	-1.27374	-0.615409	-2.36408	-1.86063	-2.04969	-1.94495	-2.04969	-0.46474
66123	2	3	0	2	0	1	2	1	1	0	0	0	1	1	1	0	1	1	1	0.243143	0.183551	-1.06522	-0.799334	-1.59	-1.58058	-1.61573	0.555988
66126	2	4	2	2	0	0	0	0	0	0	0	0	0	0	0	0	1	1	1	-0.938763	-0.783646	-2.02555	-1.77322	-2.14613	-2.22185	-2.12909	-0.486022
66135	1	4	0	2	2	1	1	1	1	0	1	0	1	0	1	0	0	0	0	0.229266	0.274773	-1.00638	-0.614096	-1.49259	-1.22215	-1.29385	0.608816
66173	2	1	0	0	2	1	1	1	0	0	0	0	0	0	1	0	0	0	0	-0.00305075	0.106757	-2.42276	-1.90309	-2.28214	-1.86788	-2.03256	0.364739
66184	1	4	0	2	2	0	1	1	0	0	0	0	1	0	1	0	0	1	0	-0.96121	-0.426976	-2.08534	-1.63818	-2.21779	-2.18225	-2.13526	-0.271932
66201	1	3	1	2	0	0	1	1	0	0	1	1	0	0	1	0	0	1	1	-1.57343	-0.644755	-2.66179	-2.00981	-1.83788	-2.12575	-1.79649	-0.518213
66204	2	4	0	2	0	0	2	1	0	0	1	0	0	0	1	0	0	0	0	-1.18722	0.173244	-2.31322	-1.77371	-2.04139	-2.08925	-1.92025	0.20578
66208	1	3	1	0	0	0	1	1	1	0	1	0	1	1	1	0	1	1	1	0.28806	0.2417	-0.884774	-0.647817	-1.25661	-1.33579	-1.25062	0.62313
66228	1	3	0	2	2	0	0	1	1	0	0	0	1	0	0	0	0	0	0	-1.42334	-0.60523	-2.56427	-2.04139	-2.18105	-2.09938	-1.98069	-0.491164
66238	2	4	2	0	1	0	2	0	0	0	1	0	0	0	0	0	0	1	0	-0.681794	-0.569643	-2.14171	-1.75696	-2.01506	-2.24119	-2.03067	-0.278292
66256	2	1	1	2	1	0	2	1	0	0	1	0	0	0	0	0	1	1	1	-0.878854	0.137203	-1.7877	-1.29354	-1.47243	-1.68503	-1.3639	0.222321
66266	2	4	0	1	0	0	2	0	0	0	0	0	0	0	1	0	0	0	0	0.193602	-0.195568	-2.31362	-1.78064	-2.01259	-1.93128	-2.06695	0.352293
66268	1	3	1	2	0	0	1	1	0	1	1	0	1	0	1	0	1	1	1	-1.33282	-0.603596	-2.46453	-1.84723	-1.87188	-2.05921	-1.70757	-0.449772
66272	2	5	0	2	0	0	1	0	0	0	0	0	0	0	0	0	0	0	0	-0.374632	-0.725966	-1.9	-1.43856	-1.36798	-1.58235	-1.35991	-0.112554
66278	2	2	0	0	0	0	2	0	0	0	0	0	0	0	0	0	0	1	1	-1.05863	0.129017	-2.1324	-1.42915	-1.47871	-1.44124	-1.67283	0.195496
66289	1	3	1	2	2	0	2	1	1	0	0	0	1	1	1	0	0	1	1	-0.692729	-0.030004	-2.02752	-1.6386	-2.09312	-2.26451	-2.03987	0.0759629
66297	1	4	2	1	0	0	1	1	1	0	1	0	1	0	1	0	0	1	0	-1.14409	-0.535844	-1.86872	-1.3916	-1.88803	-1.76805	-1.59698	-0.325733
66300	2	3	0	1	0	1	2	1	1	0	1	0	1	0	1	0	0	1	0	-0.989611	-0.531186	-2.03324	-1.56779	-1.48777	-1.48496	-1.84739	-0.290284
66304	1	3	0	2	0	0	1	1	0	0	0	0	0	0	0	0	0	0	0	-1.2944	-0.206049	-2.4327	-1.90443	-2.11394	-2.20546	-2.1597	-0.148742
66306	2	4	1	2	1	0	2	1	0	0	0	0	0	0	0	0	1	1	1	-1.21378	-0.820471	-2.27589	-1.764	-1.73337	-2.04864	-1.84052	-0.558009
66317	1	3	1	2	0	0	1	1	0	0	0	0	1	0	0	0	0	1	0	-1.05227	-1.15876	-2.6157	-2.14792	-2.16723	-2.18059	-2.12944	-0.724914
66327	1	2	1	2	0	0	2	0	0	0	1	0	0	0	0	0	1	1	1	-1.3143	0.716867	-2.35411	-1.73293	-1.90079	-1.98862	-1.95617	0.725557
66334	1	1	0	0	0	0	2	1	0	0	1	0	0	0	1	0	0	1	1	-1.2358	-0.0316781	-2.55931	-1.99258	-2.05586	-2.04742	-2.11998	0.011162
66342	2	3	0	1	1	1	1	1	1	0	0	0	0	0	1	0	1	1	1	0.243038	0.287891	-0.872895	-0.68529	-1.45842	-1.51145	-1.37263	0.616874
66343	2	3	0	2	2	1	2	1	1	0	0	0	0	0	1	0	0	1	0	-0.463257	-0.31568	-1.5336	-1.24917	-1.93154	-1.53724	-1.74946	-0.0124645
66355	1	5	2	1	0	1	0	0	0	1	1	0	0	0	1	0	1	1	1	-1.31627	-0.524379	-2.61114	-1.95725	-2.25828	-1.76343	-2.20472	-0.409243
66384	2	3	0	1	0	0	0	0	0	0	1	0	0	0	0	0	0	1	0	-1.22185	-0.260895	-2.12494	-1.76839	-1.89526	-2.05239	-1.96221	-0.176882
66402	1	5	1	2	0	0	1	1	1	0	1	1	1	0	1	0	1	1	1	0.346052	0.369834	-0.965495	-0.450399	-1.28518	-1.04607	-1.05199	0.720578
66431	2	3	0	2	0	0	0	1	1	0	0	0	1	0	0	0	0	0	0	-0.743107	-0.446257	-1.90644	-1.66101	-2.21769	-2.34494	-2.06764	-0.227735
66442	1	3	1	2	0	0	0	1	0	0	0	0	0	0	0	0	1	1	1	-0.17909	-0.559652	-1.81963	-1.29675	-1.30622	-1.51296	-1.45655	0.0486033
66451	2	2	1	1	2	0	2	1	1	0	0	0	0	0	0	0	0	1	0	-0.425524	-0.727444	-1.53991	-1.34679	-1.32861	-1.33943	-1.45593	-0.116775
66473	1	3	1	2	2	0	0	1	1	0	1	0	1	0	1	0	0	1	1	-0.0653274	-0.0353449	-2.6173	-2.14018	-2.10067	-2.52455	-2.0101	0.258285
66494	1	3	1	2	0	0	2	1	1	0	0	0	1	1	1	0	1	1	1	-1.28913	-0.488117	-2.30103	-1.69897	-1.86611	-2.35218	-1.94352	-0.365691
66511	2	2	1	2	2	1	1	0	0	0	0	0	0	0	0	0	1	1	1	-1.2833	0.296208	-2.12494	-1.61678	-1.77815	-1.83614	-1.82391	0.323853
66522	2	3	1	2	0	0	1	1	1	0	0	0	1	0	1	0	0	1	1	-0.8991	-0.737366	-2.26269	-1.90982	-2.03476	-2.26269	-1.96166	-0.452699
66535	1	5	0	2	0	0	0	1	0	0	0	0	0	0	0	0	0	1	0	0.14917	-0.294598	-1.41106	-1.34986	-1.43667	-1.29487	-1.41642	0.327651
66543	2	4	1	2	0	0	2	1	0	1	1	0	0	0	0	0	1	0	1	-0.6793	-0.587036	-2.13866	-1.59176	-0.978535	-1.65758	-1.19111	-0.159643
66544	2	4	0	1	1	0	1	1	0	0	0	0	1	0	0	0	0	1	0	-0.494318	0.1428	-1.68432	-1.96328	-2.14528	-2.17609	-1.66225	0.249654
66565	2	3	2	2	1	1	1	1	1	0	0	0	1	0	0	0	1	1	1	-1.17412	-0.895265	-2.21748	-1.91645	-1.98704	-2.02715	-2.02715	-0.617056
66568	2	3	1	2	1	0	0	1	1	0	0	0	1	0	0	0	0	1	0	-0.940247	-0.331265	-2.11776	-1.73577	-1.84619	-2.0166	-2.12494	-0.194839
66584	1	3	1	1	2	0	0	1	0	0	0	0	0	1	0	0	0	1	1	-1.42764	-0.41441	-2.33746	-1.72335	-2.08521	-2.23623	-1.97573	-0.327371
66589	1	3	0	1	0	0	2	1	0	0	0	0	0	0	0	0	1	1	1	-1.31379	-0.53407	-2.38945	-1.97502	-2.00866	-2.16065	-1.93142	-0.415654
66599	2	3	0	1	0	0	2	0	1	0	0	0	1	0	1	0	0	1	0	0.213634	0.418839	-0.930773	-0.628122	-1.47257	-1.39699	-1.33592	0.674982
66612	1	2	2	2	0	0	1	1	1	1	1	0	0	0	0	0	1	1	1	-0.83723	-0.559189	-2.05031	-1.59935	-1.65084	-2.09861	-1.74172	-0.29765
66628	2	3	1	2	0	0	2	1	0	1	1	0	0	0	0	0	0	1	1	-0.749691	0.425845	-1.95326	-1.53624	-1.62642	-2.03067	-1.79835	0.467305
66633	1	5	1	2	0	0	1	1	0	0	0	0	0	0	0	0	1	1	1	-1.473	-0.829459	-2.47712	-2.00346	-2.3445	-2.28083	-2.20274	-0.675652
66640	2	3	0	1	0	0	2	1	1	0	0	0	0	0	1	0	0	1	0	-1.18828	-0.567202	-2.1354	-1.77971	-1.97734	-2.06695	-2.04062	-0.411328
66650	1	4	0	0	2	1	2	1	1	0	0	0	1	1	0	0	0	1	0	-0.187933	0.125411	-1.15185	-1.01542	-1.98163	-1.89988	-1.57403	0.342465
66668	2	3	2	2	0	0	0	1	1	0	0	0	1	0	0	0	1	1	1	-0.390013	-0.498076	-1.78739	-1.48636	-1.18358	-1.28753	-1.50424	-0.0350956
66673	2	2	0	2	0	0	1	0	0	0	0	0	0	0	0	0	0	0	0	-0.399981	-0.0225622	-2.20412	-1.80618	-2.05799	-1.92537	-2.05183	0.145779
66678	1	3	0	2	2	1	0	1	0	0	0	0	1	0	0	0	0	0	0	-1.4264	-0.678708	-2.23501	-1.80904	-1.907	-1.907	-2	-0.518365
66679	1	5	0	2	0	0	1	1	1	0	0	0	1	0	0	0	0	0	0	-0.0798217	-0.0349717	-1.02252	-1.00183	-1.69442	-1.22109	-1.616	0.312556
66714	2	1	0	2	2	0	0	0	0	0	0	0	1	0	0	0	0	0	0	-0.984594	-0.364851	-1.93825	-1.77455	-2.18523	-1.82795	-2.03779	-0.226092
66715	1	4	2	1	0	0	2	1	1	1	1	0	1	0	1	0	0	1	1	-0.682883	-0.643109	-1.52976	-1.36349	-1.42325	-1.94612	-1.43202	-0.22631
66724	1	3	0	2	0	0	2	1	0	0	0	0	1	1	1	0	1	1	1	1.08475	0.370374	-1.85733	-1.4975	-1.43409	-1.68124	-1.81594	1.16494
66725	1	3	1	2	0	0	1	1	0	0	1	0	0	0	0	0	0	1	1	-0.513683	-0.764846	-0.995732	-0.658553	-1.43573	-2.1603	-1.31854	-0.0504293
66746	2	3	0	2	2	0	2	0	0	0	0	0	0	0	0	0	0	0	0	-0.408809	0.387356	-1.58087	-1.06923	-1.91375	-1.87754	-1.73052	0.475016
66793	1	4	1	1	2	0	2	0	0	0	1	0	0	0	0	0	0	1	1	-0.925844	-0.257785	-2.07983	-1.67763	-1.85759	-1.86943	-1.9888	-0.131974
66795	1	3	0	0	0	1	0	1	1	0	0	0	1	0	1	0	0	0	0	0.0500205	0.175595	-1.10395	-1.00751	-1.84727	-1.7068	-1.82598	0.454257
66798	2	2	1	2	0	1	2	1	1	0	1	1	0	0	0	0	1	1	1	-0.926957	-0.235313	-2.12039	-1.91327	-1.80454	-1.67237	-1.78739	-0.111791
66839	2	5	0	2	2	1	0	1	0	0	0	0	0	0	0	0	0	0	0	-0.65617	-0.373806	-2.29487	-1.74819	-2.10474	-2.03218	-1.99384	-0.158775
66848	2	3	1	2	0	0	0	1	0	0	0	0	0	0	0	0	1	1	1	-0.733416	-0.622967	-1.47173	-1.15027	-0.938359	-1.66254	-1.22731	-0.140411
66861	1	4	0	2	2	0	2	0	0	0	0	0	0	0	0	0	0	1	0	-1.16617	-0.302543	-2.351	-1.75293	-2.1281	-2.19849	-2.09309	-0.214361
66874	2	3	0	2	0	0	1	1	0	0	0	0	1	0	1	0	0	1	0	-1.23888	-0.0365754	-2.26885	-1.64046	-2.1478	-1.95258	-2	0.0142943
66898	2	4	1	2	2	0	0	0	0	0	0	0	0	0	0	0	0	1	0	-0.0480077	-0.719125	-2.0894	-1.73038	-1.67443	-1.58815	-1.73584	0.0712824
66901	2	4	2	1	0	0	1	1	0	1	1	0	0	0	0	0	1	1	1	-1.01787	-0.236572	-2.08482	-1.67845	-1.8893	-1.92316	-1.81012	-0.127562
66903	2	3	0	2	0	0	0	0	0	0	0	0	1	0	0	0	0	1	0	-1.55429	-0.535517	-2.35471	-1.89311	-2.35471	-2.05368	-2.27174	-0.449629
66925	2	3	0	2	2	1	0	1	0	0	0	0	0	0	0	0	0	1	0	-1.2606	-0.183112	-2.14296	-1.74063	-1.72629	-1.85691	-1.78671	-0.104995
66926	1	3	1	1	0	0	2	1	1	0	0	0	1	0	1	0	0	1	1	-0.820053	-0.609988	-2.27682	-1.68135	-1.87784	-2.20913	-1.9629	-0.343664
66942	2	3	1	0	0	1	2	1	1	1	1	0	1	0	0	0	1	1	1	-0.921724	-0.210772	-2.42597	-1.78252	-1.9393	-1.89449	-2.1707	-0.104301
66946	1	5	0	2	0	0	2	1	0	1	0	0	1	0	1	0	0	0	0	-1.81687	-0.96152	-2.55376	-1.92761	-2.38535	-2.30531	-2.36024	-0.816591
66949	2	5	1	2	0	0	0	0	0	0	1	0	0	0	1	0	1	1	1	-0.971394	-0.153058	-2.29189	-1.90125	-2.1158	-2.05931	-2.34988	-0.0714516
66961	1	5	0	2	0	0	1	1	0	0	0	0	0	0	0	0	1	1	1	-1.17433	-0.355038	-2.14223	-1.63878	-1.99224	-2.23914	-1.87214	-0.245638
66964	2	3	0	2	2	0	0	1	0	0	0	0	1	0	0	0	1	1	1	-1.19998	-0.769191	-2.38886	-1.87353	-2.00616	-1.84694	-2.06593	-0.54763
66981	1	3	1	2	0	1	2	1	1	0	0	0	1	1	1	0	0	1	1	-0.227334	-0.0248804	-1.25818	-1.08176	-1.67296	-1.66545	-1.64131	0.240672
67032	2	5	0	2	0	0	0	1	0	0	0	0	1	0	0	0	0	1	1	-1.13638	-0.798971	-2.09231	-1.75302	-1.6794	-1.9451	-2.06643	-0.52504
67047	2	2	1	2	2	0	2	0	1	1	1	0	0	0	0	0	1	1	1	0.382392	-0.462706	-0.846185	-0.424283	-0.299404	-0.246672	-0.521674	0.666986
67051	2	5	0	2	0	0	2	0	0	0	0	0	0	0	0	0	0	0	0	-0.692406	-0.327212	-1.50977	-0.60789	-1.27582	-1.72335	-1.14888	0.0391177
67073	1	3	0	2	2	1	1	1	0	0	0	0	0	0	0	0	0	0	0	-1.29653	-0.836764	-2.18988	-1.83926	-1.92537	-2.14342	-1.95697	-0.606973
67098	2	4	2	1	2	1	0	0	0	0	1	0	0	0	0	0	1	1	1	-0.42323	-0.114457	-2.28546	-1.92453	-2.47396	-3.28546	-2.35857	0.0685677
67112	2	1	2	2	0	0	1	1	1	0	1	0	0	0	0	0	0	1	1	-0.924048	-0.499703	-2.14806	-1.95424	-2.00976	-2.25527	-1.99045	-0.319362
67119	2	3	1	2	0	0	2	1	1	0	0	0	1	0	0	0	1	1	1	-0.277759	-0.101522	-1.61454	-1.08811	-1.71862	-1.73606	-1.75423	0.170288
67129	2	4	0	2	2	0	0	1	1	0	0	0	0	1	0	0	0	0	0	-0.628634	-0.0219079	-1.83815	-1.44214	-1.91733	-1.80117	-1.8893	0.106333
67153	2	4	0	1	2	1	2	1	0	0	0	0	0	0	0	0	1	1	1	-1.18025	0.13364	-1.93011	-1.49184	-1.85982	-1.83086	-1.86992	0.179661
67165	2	3	1	2	1	1	1	1	1	0	1	0	1	1	1	0	0	1	0	0.579212	0.615687	-0.561326	-0.282607	-1.18155	-1.11776	-0.931505	0.953176
67173	2	5	0	2	2	0	2	1	1	0	0	0	1	0	1	0	0	1	0	-0.266087	-0.248085	-1.46882	-1.24128	-1.86923	-1.59113	-1.77882	0.0982494
67182	2	4	1	2	0	0	2	0	0	0	0	0	0	0	1	0	0	1	0	-0.048688	-0.368396	-2.20872	-1.89854	-1.80527	-1.73469	-2.0483	0.14112
67192	2	3	1	2	0	0	1	1	1	0	1	0	1	0	1	0	1	1	1	0.294297	0.442902	-0.982004	-0.638272	-1.54574	-1.33943	-1.29112	0.716132
67194	1	4	1	2	0	0	1	1	1	1	1	0	0	0	0	0	0	1	0	-1.35422	-0.744134	-2.09001	-1.72543	-1.75972	-1.86034	-1.69684	-0.518974
67214	1	3	0	2	2	0	1	1	1	0	0	0	1	0	0	0	0	1	0	-0.664743	-0.747632	-2.31876	-1.92082	-1.68194	-2.11919	-1.92082	-0.344477
67219	2	3	0	2	0	0	0	1	1	0	0	0	0	0	0	0	0	0	0	-0.113509	-0.359428	-1.84274	-1.62977	-1.67218	-1.56718	-1.6759	0.118716
67243	2	4	2	0	1	1	2	1	1	1	1	0	1	0	1	0	1	1	1	-1.37894	-0.308796	-2.29751	-1.75145	-2.28373	-2.08991	-2.15039	-0.239504
67252	2	5	0	2	2	0	0	1	0	0	0	0	0	0	0	0	0	1	0	-0.60206	-0.346252	-2.17609	-1.7112	-1.89354	-1.97652	-1.97424	-0.118837
67276	2	2	1	0	1	0	2	0	1	1	1	0	0	0	0	0	0	1	0	-0.274349	-0.0193733	-1.67106	-1.2889	-1.3875	-1.73293	-1.54793	0.217111
67298	2	4	0	1	0	0	2	0	0	0	0	0	0	0	0	0	0	1	0	-1.1686	0.0908763	-1.95804	-1.5044	-1.64572	-1.85208	-1.83025	0.144371
67305	2	4	0	2	2	1	1	1	0	0	0	0	1	0	0	0	0	0	0	-1.26556	-0.676902	-2.31037	-1.93174	-2.16695	-2.09231	-2.04885	-0.515549
67308	1	5	0	1	0	0	1	1	1	0	0	0	1	1	0	0	0	1	0	-0.441072	0.0291265	-1.91929	-1.38662	-1.96196	-1.88984	-1.59119	0.185849
67326	2	4	1	2	2	1	2	1	1	1	0	0	0	0	0	0	1	1	1	0.14352	0.340327	-1.05799	-0.558929	-1.48226	-1.29785	-1.37614	0.609594
67333	1	4	1	2	0	0	1	1	0	0	0	0	0	0	0	0	1	1	1	-0.920661	-0.368742	-1.9619	-1.52478	-1.80839	-1.75024	-1.97245	-0.198857
67335	2	3	0	2	2	1	0	1	1	0	0	0	0	1	0	0	0	1	0	-1.23657	-0.617492	-2.249	-1.78612	-2.06826	-2.03279	-1.82655	-0.450997
67338	1	4	0	1	2	1	2	1	1	0	1	0	0	1	0	0	0	0	0	-0.612744	-0.31916	-1.76877	-1.76444	-2.44156	-2.46255	-2.29368	-0.113586
67355	2	1	0	2	0	1	1	1	0	0	0	0	0	0	0	0	0	1	0	-1.3853	0.570129	-2.30446	-1.80495	-2.06241	-1.80277	-2.10817	0.580979
67368	2	2	0	1	2	1	1	0	0	0	0	0	0	0	0	0	0	1	0	-0.870514	-0.593236	-2.14045	-1.71646	-1.84339	-1.71945	-1.74409	-0.329974
67370	1	5	1	2	0	0	0	0	1	0	0	0	0	0	1	0	0	0	0	-1.08192	-0.163207	-2.217	-1.7372	-2.20903	-2.34733	-1.87021	-0.087199
67375	2	4	1	0	1	0	2	0	0	0	1	0	0	0	0	0	0	1	1	-0.948847	-0.47339	-1.76709	-1.57098	-1.7712	-1.50909	-1.78167	-0.254069
67376	2	3	1	2	1	1	2	1	0	0	1	0	0	0	0	0	1	1	1	-1.21057	-0.738424	-2.4275	-1.93633	-2.10266	-2.4275	-2.12647	-0.55497
67381	1	3	1	2	1	1	1	1	1	0	1	0	0	0	1	0	1	1	1	0.357972	0.324968	-0.859381	-0.675758	-1.4596	-1.61767	-1.19837	0.687074
67390	2	3	1	2	1	0	0	1	1	0	1	0	1	0	1	0	1	1	1	0.122836	0.174217	-1.02871	-0.805253	-1.59617	-1.42507	-1.39592	0.50157
67391	2	3	0	2	0	0	2	1	0	0	0	0	0	0	1	0	0	1	0	-1.55641	-0.409271	-2.45668	-1.76679	-1.82391	-2.20307	-1.98711	-0.328236
67395	2	4	1	0	0	1	1	0	0	1	0	0	0	0	1	0	0	1	1	-0.928064	-0.338076	-2.16041	-1.95745	-2.04363	-1.99366	-2.10012	-0.206066
67397	1	4	0	2	2	0	0	0	0	0	0	0	0	0	0	0	1	1	1	-1.07257	-0.883038	-2.21184	-1.9867	-2.46932	-1.79771	-2.0869	-0.585893
67427	1	5	0	2	2	0	2	1	0	0	0	0	1	0	1	0	0	0	0	-1.01911	0.660151	-2.1342	-1.92914	-2.25914	-1.8622	-1.95811	0.673715
67475	1	4	1	1	1	0	2	1	1	0	1	0	0	0	0	0	1	1	1	-0.318156	-0.216903	-1.35807	-1.29484	-2.20725	-2.14391	-1.98684	0.0812734
67486	2	1	1	2	0	0	2	1	0	0	0	0	0	0	0	0	1	1	1	-0.723877	-0.600638	-1.97915	-1.4757	-1.77673	-1.92201	-1.80306	-0.277339
67490	1	2	0	1	0	1	1	1	1	0	0	0	0	1	1	0	0	1	1	0.0345587	0.233162	-1.1549	-0.902335	-1.67153	-1.66712	-1.5764	0.485444
67492	2	3	0	2	0	0	1	0	0	0	0	0	1	0	0	0	0	0	0	-1.22973	-0.374224	-2.30963	-2.03547	-2.28432	-2.20926	-2.30103	-0.290846
67503	2	3	1	2	2	0	2	1	1	0	0	0	0	0	0	0	0	1	0	-0.10988	0.154728	-1.24354	-0.956789	-1.77152	-1.61426	-1.69897	0.386183
67505	2	3	2	2	0	0	1	0	0	0	0	0	0	0	0	0	0	1	1	-0.321785	-0.37891	-1.83614	-1.38899	-1.66421	-1.94885	-1.60936	0.00324505
67513	1	4	1	1	0	1	0	1	1	0	1	1	0	0	1	0	0	1	1	0.286292	0.118648	-1.39154	-1.2942	-1.85819	-1.57619	-1.70113	0.531365
67527	2	4	0	2	0	0	2	0	0	1	0	0	0	0	0	0	0	1	1	-0.853872	-0.207041	-2.04969	-1.67611	-1.79735	-1.86063	-1.71087	-0.0757207
67530	1	1	1	2	1	0	2	1	0	0	1	0	1	0	1	0	0	1	1	-1.3274	-0.393002	-2.3624	-1.9583	-2.02068	-2.02423	-1.99002	-0.304342
67567	1	4	2	2	1	0	0	1	1	0	1	1	1	0	0	0	1	1	1	-0.758343	-0.130467	-2.4884	-1.76283	-2.28286	-2.92206	-2.19895	-0.0230977
67582	2	4	0	0	0	1	2	1	1	0	0	0	0	0	0	0	0	1	0	0.622311	-0.334302	-1.43327	-1.23798	-1.39121	-1.57065	-1.56563	0.685154
67591	1	5	0	2	0	0	0	1	1	0	0	0	1	1	0	0	1	1	1	0.488882	0.080881	-1.95497	-1.60279	-1.64741	-1.73709	-1.587	0.642448
67603	2	5	2	2	0	0	1	1	1	0	0	0	0	0	0	0	1	1	1	-1.43063	-1.03621	-2.65758	-2.13668	-2.42022	-2.35655	-2.50864	-0.824198
67604	2	5	0	2	2	0	0	1	0	0	0	0	0	0	0	0	0	0	0	-0.804041	-0.500664	-1.79415	-1.39794	-1.66137	-1.64271	-1.56319	-0.22131
67619	1	3	1	2	0	0	2	1	1	0	1	0	1	0	0	0	1	1	1	-0.72687	-0.121436	-2.36691	-1.92082	-1.87748	-1.83587	-2.10503	-0.00190219
67622	2	4	0	1	2	1	2	1	0	0	0	0	0	0	0	0	0	1	0	-1.17699	-0.338449	-1.70091	-1.20294	-1.54945	-1.9873	-1.54854	-0.170935
67624	1	3	0	2	2	1	0	1	1	0	0	0	1	0	0	0	0	1	0	-0.389089	-0.0655015	-1.61767	-1.31664	-1.54921	-1.66225	-1.19302	0.162775
67640	1	1	1	1	0	0	2	1	1	0	1	1	0	0	1	0	1	1	1	-1.49689	-0.6483	-2.43771	-1.87615	-1.96059	-2.07314	-2.02687	-0.51949
67652	1	3	1	1	1	0	1	1	1	1	1	1	0	1	1	0	1	1	1	0.00788499	0.175301	-1.17261	-0.664255	-1.68995	-1.83937	-1.56763	0.456578
67677	1	3	0	2	2	0	2	0	0	0	1	0	0	0	1	0	0	1	0	-1.18542	-0.558305	-1.86012	-1.33583	-1.20031	-1.54136	-1.07237	-0.237959
67699	1	4	0	1	0	0	1	1	0	0	1	0	1	1	1	0	0	0	0	-0.707908	-1.01602	-2.51637	-2.20952	-2.8174	-3.53435	-2.58627	-0.514378
67700	1	5	2	2	0	1	0	1	1	1	1	1	1	0	0	0	0	1	1	-0.68329	-0.29068	-2.09215	-1.66816	-2.34115	-1.94602	-2	-0.110781
67708	1	3	1	0	0	1	2	1	1	0	1	0	1	0	1	0	1	1	1	0.289607	0.201472	-1.00902	-0.892511	-1.54526	-1.56666	-1.58002	0.585043
67720	1	4	2	2	0	0	1	0	1	0	1	0	1	1	0	0	1	1	1	-0.971143	-0.183531	-2.04539	-1.67636	-2.10867	-2.135	-2.03091	-0.0879281
67732	1	4	2	0	1	1	2	1	0	0	0	0	0	0	1	0	1	1	1	-1.04379	-0.329413	-2.33801	-1.80653	-2.26695	-2.45975	-2.07741	-0.22459
67737	2	5	0	2	2	0	0	1	0	0	0	0	0	0	0	0	0	0	0	-0.673896	-0.773911	-2.29291	-1.87918	-2.07106	-2.06152	-2.15607	-0.374028
67766	2	3	2	2	1	0	2	1	0	1	1	0	0	0	0	0	0	1	1	-1.12704	-1.13815	-2.43231	-1.95519	-1.94122	-2.4156	-2.21046	-0.736072
67775	2	3	0	1	0	0	0	0	0	0	0	0	1	0	0	0	0	0	0	-0.583175	0.209217	-1.68707	-1.41017	-1.65321	-1.67549	-1.6218	0.302475
67779	2	3	1	2	0	0	0	0	0	0	0	0	1	0	0	0	1	1	1	-0.815414	-0.636876	-1.74117	-1.34146	-1.48197	-1.89988	-1.50194	-0.280301
67828	1	4	2	0	0	0	0	1	1	0	1	1	0	1	1	0	1	1	1	0.105054	0.190222	-1.04136	-0.890225	-1.86041	-1.70757	-1.6675	0.491059
67844	1	3	0	2	0	0	2	1	0	0	0	0	1	0	1	0	0	1	0	-1.43219	-0.599918	-2.43088	-2.06858	-2.20903	-2.05176	-2.22511	-0.492872
67853	1	4	0	1	0	1	1	1	1	0	0	0	1	0	1	0	0	1	0	-0.36185	-0.12806	-1.46133	-1.47312	-2.38997	-2.06964	-1.92848	0.104447
67866	2	4	1	2	1	0	1	1	0	0	1	0	0	1	0	0	1	1	1	2.00327	-0.522879	-1.64461	-1.64461	-2.02996	-1.72893	-1.67094	2.00497
67870	2	5	0	2	2	0	0	1	0	0	0	0	0	0	0	0	1	0	1	-0.510155	0.0991267	-1.96254	-1.53612	-1.91822	-2.02413	-1.79981	0.215559
67887	2	5	2	2	0	0	0	0	0	0	1	0	0	0	0	0	1	1	1	-0.423121	-0.712497	-1.77469	-1.72277	-1.87074	-1.98297	-1.83763	-0.190126
67898	2	4	1	0	1	0	2	1	0	1	1	0	0	0	0	0	1	1	1	-0.840045	-0.193577	-1.89042	-1.35708	-1.38076	-1.94347	-1.67806	-0.0382491
67915	1	5	0	2	2	0	0	1	0	0	0	0	1	0	0	0	0	0	0	-0.497463	-0.941789	-2.32354	-1.87178	-1.90221	-2.02715	-1.89526	-0.314032
67924	2	5	1	2	0	0	2	1	0	0	1	0	0	0	0	0	0	0	0	-1.1293	-0.091649	-2.48812	-1.98664	-1.78252	-2.03977	-2.09018	-0.0309046
67927	1	5	0	2	2	0	0	1	1	0	0	0	1	0	0	0	0	1	0	-0.921832	-0.51139	-2.298	-1.77694	-1.8229	-2.28027	-1.829	-0.314603
67930	1	1	1	2	0	0	2	1	1	1	0	0	1	0	1	0	1	1	1	0.536198	0.029746	-2.42597	-1.94885	-1.7844	-2.09498	-1.89086	0.658999
67967	1	3	1	2	0	0	2	1	1	0	0	0	0	0	0	0	0	1	0	0.10667	0.185915	-1.10563	-0.638702	-1.56427	-1.33382	-1.21694	0.512581
67993	1	2	1	0	2	1	1	1	1	0	1	0	0	1	0	0	1	1	1	-0.25723	0.0322953	-1.22462	-0.892056	-1.60372	-1.34709	-1.66956	0.280889
68004	2	1	0	2	0	0	0	0	0	0	0	0	1	0	0	0	0	0	0	-1.02895	-0.529414	-2.28473	-1.9423	-1.86278	-1.76002	-2.01694	-0.350282
68005	1	4	0	2	2	1	1	1	0	0	0	0	1	0	0	0	0	1	0	-0.544149	-0.355692	-1.39974	-1.34163	-2.02209	-2.18516	-1.79387	-0.0736533
68016	2	3	1	2	0	0	2	1	0	1	0	1	0	0	0	0	1	1	1	-0.945004	-1.08092	-2.18709	-1.77599	-1.57675	-1.33724	-1.63827	-0.501345
68043	2	3	0	2	0	0	0	1	1	0	0	0	1	0	0	0	0	0	0	-0.843653	-0.564191	-1.50708	-1.32585	-1.75012	-1.72379	-1.7112	-0.259199
68052	1	3	0	0	2	1	2	1	1	0	1	0	1	0	1	0	0	0	0	-0.0407941	0.0952896	-1.22687	-0.971737	-1.88837	-1.93092	-1.76343	0.373578
68062	1	1	0	2	0	0	0	1	1	0	0	0	0	0	1	0	1	1	1	-0.230497	0.0534064	-1.29264	-0.933356	-1.95003	-1.75848	-1.77709	0.285996
68065	2	3	0	2	2	1	1	1	0	0	0	0	0	0	0	0	0	1	0	-1.42264	-0.653824	-2.2344	-1.88723	-2.12276	-2.05088	-2.01555	-0.516309
68075	1	5	1	2	0	0	0	1	1	0	0	0	1	0	1	0	1	1	1	-1.36675	-0.633213	-2.71786	-2.1039	-2.21472	-2.02537	-2.23541	-0.513133
68086	2	1	0	1	0	1	2	0	0	0	0	0	0	0	0	0	0	1	0	-0.717255	-0.225163	-2.23736	-1.59451	-1.69897	-1.60975	-1.80648	-0.0562105
68089	1	4	1	2	0	0	1	1	0	0	0	0	1	0	1	0	0	1	0	-0.845121	-0.51053	-1.65615	-1.4821	-1.85742	-1.50958	-1.37493	-0.226562
68133	1	2	1	2	0	0	1	1	1	0	1	0	0	0	0	0	1	1	1	-1.59622	-0.119186	-2.46109	-1.95359	-2.02348	-1.94776	-2.19443	-0.082459
68135	1	5	1	2	0	0	1	0	0	1	1	0	1	0	0	0	0	1	1	-1.12451	-0.970676	-2.54247	-2.20926	-2.37766	-2.61502	-2.41754	-0.69563
68137	2	5	2	0	1	0	0	1	0	1	1	0	0	0	0	0	1	1	1	-0.650765	-0.0641862	-1.62933	-1.08183	-1.55555	-1.76789	-1.33745	0.108315
68142	1	5	0	2	2	0	0	1	0	0	0	0	0	0	0	0	0	0	0	-0.915286	-0.138741	-2.13622	-1.56988	-1.72478	-1.88349	-1.53416	-0.0252758
68151	1	4	0	0	2	1	1	1	1	0	0	0	0	0	1	0	0	0	0	-0.815985	-0.523431	-1.97197	-1.56331	-2.02119	-2.40841	-1.74244	-0.282409
68182	1	3	1	1	0	0	1	1	1	0	0	0	1	0	1	0	0	1	1	-1.24384	-0.346877	-2.33445	-1.89988	-2.07438	-2.24103	-2.18217	-0.263677
68191	2	3	1	1	1	1	1	1	1	0	0	0	1	0	1	0	1	1	1	-0.666148	-0.363803	-1.48408	-1.25414	-2.00408	-1.73272	-1.97248	-0.110149
68230	2	3	0	2	2	1	0	1	0	0	0	0	0	0	0	0	0	0	0	-0.577618	0.000114273	-1.616	-1.32936	-1.51533	-1.73469	-1.55859	0.149948
68234	1	1	2	2	2	0	0	1	1	0	1	0	0	0	0	0	1	1	1	-0.822001	-0.444495	-2.05682	-1.87918	-2.33511	-2.50679	-2.27712	-0.263603
68251	2	1	0	0	0	0	2	1	1	0	0	0	0	0	1	0	0	1	0	-0.214093	0.0601668	-1.36354	-0.884614	-1.09985	-1.40385	-0.879071	0.339285
68271	1	3	1	2	2	0	1	1	0	0	0	0	1	0	1	0	0	1	1	-1.16754	-1.22185	-2.74493	-2.07954	-2.25782	-2.7063	-2.22306	-0.81933
68279	1	5	0	2	2	0	0	0	0	0	0	0	0	0	0	0	0	0	0	-1.05032	-0.736573	-2.29595	-1.896	-2.15127	-2.11651	-1.9251	-0.499183
68296	2	3	2	1	0	1	2	0	0	1	1	1	0	0	1	0	1	1	1	-0.256915	-0.729876	-2.68696	-1.93596	-1.86503	-2.35729	-2.11031	-0.108374
68301	1	3	1	1	1	1	2	1	1	1	1	0	1	0	1	0	0	1	1	-0.0242925	0.153315	-1.08323	-0.766293	-1.70774	-1.37924	-1.64359	0.432469
68310	2	5	1	2	0	0	1	1	0	0	1	0	0	0	0	0	0	0	0	-0.268895	0.0439907	-2.23657	-1.70333	-2.07572	-1.92812	-1.73518	0.232793
68311	2	5	0	1	0	0	0	0	0	0	0	0	0	0	0	0	1	1	1	-1.1549	0.541223	-1.99384	-1.20165	-1.73115	-1.21163	-1.33995	0.573551
68341	2	2	2	0	0	0	0	1	0	1	1	0	0	0	0	0	1	1	1	-1.19467	-0.0862524	-2.45593	-1.9537	-2.03977	-2.07702	-1.97367	-0.0331546
68348	1	1	0	2	0	0	2	1	0	0	0	0	1	0	0	0	1	1	1	-0.849936	-0.369064	-2.19569	-1.64782	-1.89466	-2.24893	-2.12779	-0.205177
68353	1	3	0	2	0	0	1	1	0	0	0	0	1	0	1	0	0	1	1	-0.911126	0.0240807	-1.83408	-1.43001	-1.6798	-1.47532	-1.48167	0.120208
68364	1	4	2	0	0	0	1	1	0	0	0	0	0	1	1	0	0	1	1	-1.35744	-0.550284	-2.4804	-2.00658	-2.53279	-2.74364	-2.39146	-0.459022
68375	2	3	1	2	1	1	1	1	1	1	0	0	0	0	0	0	1	1	1	0.206368	0.386314	-1.02185	-0.600751	-1.60042	-1.46182	-1.42761	0.651772
68442	2	1	1	0	2	0	0	1	0	0	0	0	0	0	0	0	0	1	0	-0.882361	0.458554	-2.23824	-1.49788	-1.73413	-1.94564	-1.83367	0.489615
68467	2	3	1	2	0	0	0	1	0	0	1	0	1	1	0	0	1	1	1	-1.19552	-0.255218	-2.5673	-1.75182	-1.32522	-1.64782	-1.91781	-0.141663
68468	1	2	2	0	0	0	0	1	1	0	0	0	0	0	0	0	1	1	1	-1.38646	-0.437495	-2.15712	-1.71476	-2.03638	-2.14613	-1.96643	-0.337579
68469	1	3	0	2	2	0	2	1	1	0	0	0	1	1	1	0	1	1	1	-0.213482	-0.0655476	-1.43084	-1.21791	-1.93856	-1.57968	-1.93061	0.209189
68474	1	3	0	2	0	0	1	1	0	0	0	0	1	0	0	0	0	0	0	-0.721808	-1.03264	-2.72083	-2.23906	-2.44134	-2.65589	-2.58894	-0.524926
68485	2	3	2	2	1	0	2	1	0	0	0	0	1	0	0	0	0	1	1	-0.769401	-0.838985	-2.08743	-1.75623	-1.87442	-2.33282	-2.09057	-0.435612
68493	1	5	0	2	0	0	0	0	0	0	0	0	0	0	0	0	0	1	0	0.0505086	-0.363512	-1.87506	-1.60206	-1.90892	-1.86434	-1.81436	0.213783
68501	1	3	1	2	0	0	1	1	0	0	0	0	1	0	1	0	1	1	1	-1.26865	-0.835983	-2.71321	-2.15892	-1.74903	-2.02154	-2.38585	-0.619643
68536	2	4	1	1	1	0	2	1	1	1	1	0	0	0	1	0	1	1	1	0.240032	0.278197	-1.03929	-0.708663	-1.62537	-1.78525	-1.53478	0.601159
68556	2	2	1	2	1	0	0	1	0	0	0	0	0	0	1	0	1	1	1	-0.753741	-0.298338	-2.18345	-1.85544	-1.98564	-1.76168	-1.9616	-0.131657
68561	2	3	2	2	0	0	2	1	1	0	1	0	0	0	0	0	0	1	0	-1.20995	-0.650399	-2.62586	-1.95861	-1.86434	-1.98576	-2.11351	-0.48096
68567	2	3	1	0	0	1	2	1	1	1	1	0	1	1	1	0	1	1	1	-1.05142	0.318724	-2.27572	-1.70701	-1.8041	-1.92567	-1.85907	0.349925
68571	1	5	1	2	0	1	1	1	1	1	0	0	0	0	1	0	1	1	1	-1.59281	-0.190751	-2.73373	-2.10111	-2.25661	-2.25661	-2.28143	-0.157295
68575	2	2	1	2	0	0	1	1	0	0	0	0	0	0	0	0	0	1	0	-1.3189	-0.0797068	-2.10199	-1.70066	-1.77815	-2.00679	-1.78221	-0.0217451
68613	2	3	2	2	1	0	1	0	0	0	0	0	0	0	0	0	1	1	1	-1.27368	-0.86726	-2.7508	-2.04576	-2.32331	-2.45593	-2.44977	-0.674536
68619	1	3	0	2	0	0	1	1	1	0	0	0	1	0	1	0	0	1	0	-0.612365	-0.0365379	-2.08219	-1.5279	-1.94388	-2.4624	-1.95725	0.08893
68624	1	2	1	0	1	0	0	0	1	0	0	0	0	0	0	0	0	1	1	0.0518913	0.110489	-0.877988	-0.773766	-1.59819	-1.38151	-1.47972	0.449835
68651	2	3	0	2	2	0	1	1	0	0	0	0	1	0	0	0	0	1	0	-1.06374	-0.557048	-2.43761	-2.02119	-2.09177	-2.30798	-1.93011	-0.39622
68652	1	3	0	2	0	0	2	1	0	0	1	0	1	0	1	0	0	1	0	-1.18006	-0.73461	-2.51851	-2.07918	-2.15679	-2.32818	-2.21748	-0.553783
68660	1	2	0	0	2	1	0	1	0	0	0	0	0	0	1	0	0	1	1	-1.03172	0.125361	-2.17396	-1.70652	-1.92368	-1.7722	-1.8942	0.174791
68661	2	4	2	2	0	0	2	1	0	0	1	1	0	0	0	0	1	1	1	-1.2204	-0.519346	-2.19044	-1.76321	-1.7734	-1.81816	-1.78915	-0.36186
68662	2	5	0	2	0	0	1	0	0	0	0	0	0	0	0	0	0	1	0	-0.945888	-0.169708	-2.86474	-1.88993	-1.99173	-2.39378	-2	-0.0818184
68693	1	3	0	2	2	0	1	0	0	0	0	0	1	1	1	0	1	1	1	-0.564781	-0.530042	-2.30915	-1.96154	-2.28524	-2.25527	-2.20735	-0.221648
68732	2	1	0	2	0	0	1	0	0	0	1	0	0	0	0	0	0	0	0	-1.89086	-0.407982	-2.37774	-2.01259	-2.39794	-2.37774	-2.37774	-0.366532
68737	1	1	1	0	0	0	2	1	1	0	0	0	1	0	1	1	1	1	1	-0.716167	0.121444	-2.37312	-1.8557	-1.9316	-2.05436	-2.11318	0.193485
68740	1	3	2	2	1	0	2	1	1	0	0	0	1	0	0	0	1	1	1	-0.482494	-0.6715	-2.10012	-1.43666	-1.68391	-1.60308	-1.51696	-0.178564
68751	1	3	0	2	0	0	2	1	1	0	0	0	1	0	1	0	0	1	1	-1.26587	-0.155538	-2.20307	-1.7792	-1.89996	-1.91048	-2.01059	-0.0911276
68769	2	5	1	2	0	0	0	0	0	0	0	0	0	0	0	0	1	1	1	-0.0916474	-0.632023	-2.14506	-1.7562	-1.48688	-1.35948	-1.68318	0.0662569
68797	1	4	0	1	0	0	0	1	0	0	1	0	0	0	0	0	0	1	0	-0.185191	-0.252904	-1.37398	-1.23547	-1.75047	-1.70808	-1.55156	0.139024
68818	1	4	2	1	1	0	2	0	0	1	1	0	1	0	0	0	0	1	1	-1.00333	-0.377177	-1.68022	-0.984197	-2.05726	-1.75769	-1.81715	-0.164384
68875	1	3	1	1	0	0	1	1	1	0	1	0	1	0	1	0	1	1	1	-1.40538	-0.488034	-2.30103	-1.70709	-2.08241	-2.24103	-2.1603	-0.387282
68884	2	4	1	1	2	1	2	0	0	1	1	0	0	0	0	0	0	1	1	-1.34679	-0.338121	-2.42935	-1.94773	-1.93018	-2.2624	-2.2624	-0.266206
68886	2	3	1	2	0	0	1	1	0	0	0	0	1	0	0	0	0	1	0	-0.570571	-0.0870344	-2.11919	-1.59176	-1.85387	-1.92082	-1.69897	0.0668475
68899	1	4	1	1	2	0	1	1	1	0	0	0	0	0	1	0	1	1	1	-0.120346	-0.045171	-1.22627	-0.958341	-2.10208	-2.04641	-1.75529	0.270238
68901	2	3	1	2	0	0	0	1	0	0	1	0	0	0	0	0	0	1	0	-0.886794	0.205614	-2.08046	-1.67264	-1.32804	-1.48323	-1.67415	0.270884
68907	2	3	0	2	0	0	2	1	0	0	0	0	1	0	0	0	0	1	0	-1.61243	0.0208922	-2.11977	-1.52661	-1.90443	-2.22934	-1.97197	0.0569244
68917	1	3	0	2	0	0	2	1	0	0	0	0	1	0	1	0	0	0	0	-1.38424	-0.741645	-2.44494	-1.87506	-2	-1.96782	-2	-0.568224
68982	2	5	0	1	0	0	0	0	0	0	0	0	0	0	0	0	1	1	1	-1.55046	-0.649156	-2.60879	-1.97406	-2.03476	-2.04949	-2.13167	-0.535992
68989	1	5	0	1	0	0	2	1	1	0	1	0	1	0	0	0	0	0	0	-0.46681	-0.112425	-1.60852	-1.33392	-1.68652	-1.58064	-1.55305	0.100054
68993	2	5	0	1	0	1	1	0	0	0	0	0	0	0	0	0	0	1	0	-1.25223	-0.512823	-1.80477	-1.65972	-1.86063	-1.83581	-2.06305	-0.358955
69009	1	5	1	2	0	0	1	1	1	0	1	0	0	0	0	0	1	1	1	-0.315438	-0.330015	-1.57403	-1.19003	-1.69142	-1.68033	-1.55722	0.0459403
69018	1	4	0	0	0	1	0	1	1	0	1	0	0	0	0	0	0	1	1	0.458757	0.631928	-0.637848	-0.47656	-1.38829	-1.07899	-1.03823	0.899842
69034	1	2	0	0	0	1	1	1	0	0	0	0	0	0	1	0	0	1	1	-1.37019	-0.488055	-2.29703	-1.81463	-2.04442	-2.06261	-1.93478	-0.379488
69038	2	3	0	2	0	0	1	1	0	0	0	0	0	0	0	0	0	1	0	-1.04576	-0.550765	-2.32193	-1.92033	-1.74505	-1.22039	-1.82879	-0.317728
69045	2	2	2	2	0	0	2	0	0	0	0	0	0	0	0	1	1	1	1	-1.19531	-0.535593	-2.36798	-1.95497	-1.9517	-2.05851	-1.98564	-0.39712
69065	1	5	0	2	0	0	0	1	0	0	0	0	0	0	0	0	0	0	0	-1.03131	-0.994372	-2.13128	-1.71828	-1.88461	-2.08297	-1.67153	-0.579255
69078	2	2	1	2	2	0	0	0	0	0	0	0	0	0	0	0	1	1	1	-0.104654	-0.0668969	-1.18709	-0.992576	-1.21198	-1.43915	-1.00679	0.302338
69086	2	3	0	2	0	0	1	1	0	0	0	0	1	0	0	0	0	1	0	-0.946754	-0.801138	-2.13494	-1.51047	-1.47443	-1.73996	-1.56535	-0.410876
69091	1	3	1	1	1	0	1	1	1	0	1	0	1	0	1	0	0	1	1	-0.419709	-0.428076	-1.75012	-1.33864	-1.8493	-1.975	-1.79188	-0.0664377
69147	1	5	0	2	0	0	1	1	0	0	0	0	0	0	0	0	0	0	0	-1.06589	-0.86578	-2.20666	-1.79799	-2.31387	-2.16774	-2.02161	-0.576039
69149	1	4	2	1	1	0	1	1	1	1	1	0	1	0	1	0	1	1	1	-0.446098	-0.298933	-1.62615	-1.34146	-1.94503	-2.36397	-1.86358	-0.0181778
69159	2	2	0	2	2	1	1	1	1	0	0	0	1	0	0	0	0	1	0	-0.791819	-0.498323	-1.76972	-1.26353	-1.70612	-1.76972	-1.73909	-0.217987
69166	1	4	1	2	0	0	2	1	1	0	1	0	1	0	1	0	0	1	1	-0.679075	-0.334218	-2.45262	-1.96643	-2.44716	-2.727	-2.24988	-0.15615
69170	2	1	1	0	0	0	2	0	0	0	1	0	0	0	0	0	1	1	1	-1.16087	0.162091	-2.39309	-1.58203	-1.54972	-2.03823	-1.69654	0.206599
69184	1	3	1	0	0	0	2	1	0	0	0	0	1	1	1	0	1	1	1	-0.534267	-0.491589	-1.23525	-0.968235	-1.35713	-1.39539	-1.24592	-0.035574
69203	2	4	2	2	1	0	2	1	0	1	1	0	0	0	0	0	0	1	1	-0.812148	-0.707223	-2.33835	-2.00514	-2.27621	-2.7253	-2.14409	-0.421159
69207	2	4	0	1	2	0	2	0	0	0	0	0	0	0	0	0	0	0	0	-1.07058	0.209659	-2.38155	-1.98684	-2.21632	-2.15016	-2.01357	0.241259
69210	1	4	0	2	2	1	0	1	0	0	0	0	0	1	0	0	0	0	0	-1.22281	-0.70502	-2.32483	-1.89279	-2.40894	-2.40524	-2.23657	-0.540206
69216	1	4	0	2	0	1	1	1	1	0	1	0	1	0	1	0	0	1	0	-0.184001	-0.059356	-1.1056	-1.00667	-1.77868	-1.60846	-1.65494	0.247285
69224	2	2	1	0	0	0	1	0	0	0	1	0	0	0	1	0	0	1	1	-0.995359	-0.664153	-1.75237	-1.36846	-1.30319	-0.822953	-1.37522	-0.207261
69250	2	4	1	2	1	0	2	0	1	1	1	1	0	0	1	0	0	1	0	-0.884581	-0.208291	-2.20798	-1.63811	-1.80023	-2.15545	-1.46201	-0.0777845
69253	2	2	1	0	1	0	1	0	0	0	0	0	0	0	1	0	1	1	1	-0.335985	0.228229	-1.11729	-0.756962	-0.958607	-1.22185	-0.877238	0.432435
69284	1	2	1	2	1	1	1	1	1	1	0	0	0	1	0	0	0	1	0	-1.3864	-0.335213	-2.69897	-1.99337	-2.24471	-2.30776	-2.16946	-0.273461
69287	1	3	1	2	0	0	2	1	1	0	1	0	1	0	1	0	0	1	1	-1.29635	0.081833	-2.40056	-1.81527	-1.75771	-2.06477	-1.94827	0.118767
69300	1	4	0	2	2	1	2	1	0	0	0	0	0	0	0	0	0	0	0	-1.21089	-0.563172	-2.31657	-2.02868	-2.44247	-2.58173	-2.07394	-0.439135
69324	1	3	1	2	0	0	1	1	1	0	1	0	1	1	0	0	1	1	1	0.118069	0.161368	-0.687354	-0.66744	-1.44341	-1.41257	-1.46576	0.517434
69334	2	3	1	0	2	0	0	0	0	0	1	0	0	0	0	0	0	1	1	0.364895	-0.652371	-1.93432	-1.34287	-1.98263	-1.86737	-1.74571	0.421352
69335	1	5	1	2	1	0	2	0	0	0	0	0	1	0	1	0	0	1	1	-0.922655	-0.221482	-2.12678	-1.50669	-1.88269	-1.94098	-1.94098	-0.0998404
69339	1	1	0	0	0	0	0	1	0	0	0	0	0	0	0	0	0	0	0	-0.339723	-0.316208	-2.06795	-1.69008	-2.02465	-1.94652	-1.98239	0.000149731
69351	2	3	0	2	0	0	1	1	1	0	0	0	1	0	0	0	0	1	0	-0.683085	-0.00776135	-1.65067	-1.31487	-1.77815	-1.88584	-1.80629	0.115882
69354	1	1	1	0	1	0	1	1	1	0	0	0	0	0	1	0	0	1	1	-0.112725	-0.186073	-1.26822	-1.0284	-1.8602	-1.80072	-1.66463	0.20999
69369	1	4	2	0	1	1	0	1	1	0	1	0	0	0	1	0	1	1	1	-0.0783912	0.0350711	-1.30625	-1.11091	-2.09368	-2.15398	-1.56362	0.319774
69373	2	3	0	2	2	1	0	1	0	0	0	0	0	0	1	0	0	1	0	-1.30503	-0.39034	-2.19041	-1.83397	-1.87423	-2.14879	-2.09402	-0.29566
69389	2	2	0	1	0	1	2	1	0	0	0	0	0	1	0	0	0	1	0	-1.32869	-0.260941	-1.9753	-1.4372	-2.15031	-2.1098	-1.76361	-0.171039
69391	2	1	1	2	0	0	1	1	0	0	0	0	0	0	1	0	0	1	1	-0.533044	-0.320586	-2.69574	-1.92298	-2.06265	-2.20283	-2.15862	-0.0931988
69393	1	4	0	2	0	0	1	0	0	0	0	0	0	1	0	0	0	0	0	-1.29639	-0.557706	-2.3557	-1.95988	-2.18315	-2.26091	-2.19033	-0.442144
69395	1	4	0	2	2	0	0	1	0	0	0	0	1	0	1	0	0	1	0	-0.470978	-0.122723	-1.25054	-0.960776	-2.02447	-1.77342	-1.82193	0.113577
69402	2	5	1	2	2	0	1	0	0	1	0	0	0	0	0	0	0	1	0	-0.950069	-0.403087	-2.0101	-1.41189	-1.66077	-2.19133	-1.76633	-0.220852
69410	2	4	1	2	0	0	2	1	0	0	1	1	0	0	0	0	0	0	0	-1.19281	-0.108557	-2.45461	-1.9819	-2.18074	-1.81176	-2.16021	-0.0526393
69413	2	4	1	2	1	0	2	1	1	0	0	0	0	0	0	0	1	1	1	-0.456553	-0.261748	-1.46959	-1.2267	-1.88052	-1.60936	-1.84873	0.0178677
69422	2	4	0	2	1	0	2	1	0	0	1	0	0	0	0	0	1	1	1	-1.40396	-0.379123	-2.276	-1.73743	-1.69348	-2.07625	-1.66364	-0.274822
69425	2	5	2	2	0	0	1	0	0	1	1	0	0	0	0	0	0	1	0	-0.0739793	-0.567833	-2.02803	-1.51748	-1.42597	-1.57268	-1.68298	0.0929398
69433	1	1	1	0	0	0	2	1	1	1	1	0	0	0	0	0	1	1	1	-1.20314	-0.599609	-2.48124	-1.96461	-1.9284	-2.04758	-2.05218	-0.446323
69465	2	3	1	2	1	0	1	1	0	0	1	0	1	0	0	0	0	1	0	-0.544265	-0.609799	-2.19629	-1.89086	-1.36405	-2.10116	-1.66638	-0.20543
69478	2	3	1	0	0	1	2	1	1	1	1	0	1	0	0	0	1	1	1	-0.155351	0.108475	-1.4612	-0.892954	-1.80849	-1.77606	-1.69377	0.342042
69487	1	5	0	2	2	0	0	1	0	0	0	0	0	0	0	0	0	0	0	-1.00711	-0.416463	-2.14431	-1.96717	-2.51018	-2.11372	-2.22413	-0.287024
69495	2	5	0	1	2	0	0	1	0	0	0	0	0	0	0	0	0	0	0	-1.17014	-0.823909	-1.44536	-0.961339	-1.6173	-1.84961	-1.37249	-0.353157
69498	1	3	0	2	0	0	1	1	0	0	1	0	1	0	0	0	1	1	1	-1.26761	-0.788795	-2.32451	-1.85062	-2.12647	-1.99545	-1.9324	-0.577186
69533	2	3	0	2	2	0	2	1	0	0	0	0	1	0	0	0	0	0	0	-1.22997	-0.843653	-2.58011	-2.08894	-2.17609	-2.10914	-2.15033	-0.629823
69581	1	4	0	2	2	0	1	1	0	0	0	0	0	0	0	0	0	0	0	-1.36954	-0.31766	-2.20647	-1.94495	-2.31293	-2.12104	-2.13684	-0.25087
69610	1	5	0	2	2	1	1	1	1	0	1	0	1	0	0	0	1	1	1	-0.421683	-0.254803	-1.59565	-1.45185	-1.99112	-1.98588	-1.95406	0.0116683
69616	2	3	0	1	0	1	2	0	0	0	0	0	0	0	0	0	0	0	0	-1.61385	-0.185197	-2.51274	-1.95458	-1.97995	-1.57232	-2	-0.131601
69621	1	4	0	0	0	0	2	1	0	0	0	0	0	0	1	0	1	1	1	-1.29571	-0.396297	-2.4158	-1.81374	-2.23438	-2.53895	-2.07631	-0.311192
69622	1	3	1	2	0	0	2	1	1	1	0	0	1	0	1	0	1	1	1	1.27588	0.402239	-0.938335	-0.600504	-1.54967	-1.59763	-1.40637	1.33962
69633	1	1	0	2	0	0	2	1	0	0	1	0	1	0	1	0	0	0	0	0.070666	-0.169603	-2.27802	-1.67526	-1.93432	-2.05337	-1.94721	0.281389
69635	2	3	1	1	0	0	0	0	1	1	0	0	0	0	1	0	1	1	1	0.127714	0.00218745	-1.09907	-0.864128	-1.68626	-1.56657	-1.58602	0.421099
69665	2	4	1	2	0	0	0	1	1	0	1	0	1	0	0	0	1	1	1	0.103107	0.104715	-1.01756	-0.835757	-1.88482	-1.92082	-1.61512	0.452082
69667	2	3	2	2	0	0	1	1	0	0	1	0	0	0	0	0	0	1	1	-0.732589	0.106309	-1.8451	-1.74081	-1.68587	-1.98263	-1.70342	0.189129
69682	1	2	2	0	1	0	2	0	0	1	1	1	0	0	0	0	1	1	1	-1.09247	-0.335951	-2.49225	-1.78414	-2.00902	-2.28929	-1.97123	-0.231017
69697	2	4	0	2	2	1	1	1	0	0	0	0	0	0	0	0	0	0	0	-0.71463	-0.318131	-1.63722	-1.51689	-1.98227	-2.0939	-2.00607	-0.121813
69704	1	3	0	1	0	0	0	1	1	0	0	0	1	0	0	0	1	1	1	0.0783166	0.127678	-0.930152	-0.83599	-1.68404	-1.42276	-1.56278	0.460681
69712	1	5	0	2	2	0	0	1	0	0	0	0	0	0	0	0	0	1	0	-1.33008	-0.666968	-2.20926	-1.78719	-1.99366	-2.1793	-2.08432	-0.509257
69734	1	3	0	2	2	0	0	1	0	0	0	0	0	0	0	0	0	0	0	-0.896366	-0.866597	-2.46798	-1.97896	-2.15358	-2.45902	-2.1039	-0.529917
69740	2	3	2	2	0	0	1	1	1	0	0	0	1	0	0	0	1	1	1	-1.04987	-0.783186	-2.35588	-1.91959	-1.82637	-2.44863	-1.95794	-0.523124
69768	2	4	0	2	2	1	2	1	0	0	0	0	1	0	0	0	0	1	0	-1.36798	-0.617968	-2.58419	-2	-1.87689	-1.72724	-1.97864	-0.469811
69773	1	4	0	2	0	0	1	1	1	0	0	0	0	0	0	0	1	1	1	-0.555266	-0.174346	-1.59423	-1.08372	-1.94201	-1.73115	-1.76922	0.0424681
69777	2	1	1	1	0	0	2	1	1	1	1	0	1	0	0	0	0	1	0	-1.33062	-0.248666	-2.2184	-1.70684	-1.79947	-2.14717	-1.89843	-0.172569
69787	2	2	1	1	0	0	2	1	0	0	1	0	0	0	0	0	0	1	0	-0.537602	-0.011441	-1.97197	-1.3837	-1.69897	-1.55284	-1.4279	0.146541
69803	1	5	1	2	0	0	0	1	0	0	0	0	0	0	0	0	0	1	0	-1.32034	-0.794309	-2.45864	-1.91977	-1.78577	-2.16675	-2.05352	-0.591858
69817	1	5	0	2	0	1	1	0	0	0	0	0	0	0	0	0	0	0	0	0.0939217	-0.990792	-2.14613	-1.66901	-1.98476	-2.01579	-1.81369	0.148448
69822	1	5	2	0	0	1	0	1	0	0	1	0	0	0	0	0	1	1	1	-0.389182	-0.50812	-2.01639	-1.44909	-1.63897	-1.89988	-1.43573	-0.0778322
69825	2	3	1	2	0	0	0	1	0	0	0	0	1	0	0	0	0	0	0	-0.741813	0.093846	-2.23976	-1.82832	-1.03138	-1.78612	-1.64345	0.197322
69838	1	2	0	1	0	0	2	1	0	0	1	0	0	0	1	0	1	1	1	-1.66142	-0.409519	-2.4118	-1.7407	-1.89453	-2.07827	-1.88483	-0.330255
69842	1	1	0	2	0	0	0	1	0	0	0	0	1	0	0	0	0	1	0	-0.766939	-0.275409	-2.15173	-1.87091	-1.989	-1.90087	-2	-0.122201
69872	1	3	0	0	0	0	1	1	1	0	0	0	1	1	1	0	0	1	1	0.088153	0.250629	-0.919099	-0.881625	-1.3837	-1.10054	-1.22116	0.536366
69884	1	5	1	2	0	0	1	1	1	1	0	0	0	0	0	0	0	1	1	0.162019	0.280044	-0.918465	-0.701337	-1.46686	-1.61743	-1.34889	0.577542
69887	2	4	0	2	2	1	2	1	0	0	1	0	0	1	0	0	0	1	0	-1.24238	0.135688	-2.21151	-1.61373	-2.15565	-1.91908	-1.76986	0.173327
69888	1	3	0	2	2	1	1	1	1	0	1	0	1	0	1	0	0	1	1	-1.68124	-0.925366	-2.20412	-1.77815	-2.33882	-2.30103	-2.18988	-0.74826
69893	1	3	0	2	2	0	1	1	0	0	0	0	0	0	0	0	0	1	0	-1.44562	0.00145801	-2.53456	-2.11858	-2.25374	-2.21423	-2.36288	0.0276562
69899	2	4	0	0	0	1	2	1	0	0	1	0	0	0	1	0	0	1	0	-1.16905	-0.226326	-2.20635	-1.88137	-2.04391	-1.63682	-2.15173	-0.14259
69902	2	4	1	1	2	0	2	0	0	0	0	0	0	0	1	0	0	1	1	-0.860735	0.0941614	-1.97596	-1.51587	-1.30529	-1.84936	-1.75545	0.176726
69936	2	5	1	2	0	0	0	1	0	0	0	0	0	0	0	0	1	1	1	0.253096	-0.315379	-2.20412	-1.53387	-1.59774	-1.72125	-1.53387	0.377261
69957	1	2	0	2	0	0	0	1	0	0	0	0	1	0	0	0	0	0	0	-1.48945	-0.822752	-2.19382	-1.78516	-2.16749	-2.14267	-2.11691	-0.643515
69981	1	3	2	1	2	0	1	0	0	0	1	0	0	0	0	0	1	1	1	-1.35822	-0.804604	-2.50628	-1.87365	-1.63485	-2.08031	-2.0202	-0.588074
69983	1	3	0	0	1	1	1	0	1	0	1	0	1	0	1	0	0	1	0	-0.343769	-0.34133	-1.8692	-1.63804	-2.09736	-2.19655	-2.1454	-0.0146355
69990	2	4	0	2	2	1	2	0	0	0	1	0	0	0	0	0	0	1	1	-0.78353	-0.226432	-2.09796	-1.70528	-2.08002	-2.36867	-1.92713	-0.091283
69993	2	2	0	0	2	0	2	1	1	1	0	0	0	0	0	0	0	1	0	-1.07166	-0.391715	-1.82595	-1.25908	-1.14284	-1.27033	-1.28541	-0.131927
69994	2	5	0	1	2	0	0	1	1	0	0	0	0	1	0	0	0	0	0	0.288375	0.394365	-0.881935	-0.729254	-1.49284	-1.45338	-1.53748	0.684504
70000	2	4	1	1	1	0	1	1	0	0	1	0	0	0	0	0	1	1	1	-0.636701	-0.451815	-2.33882	-1.70811	-1.88885	-1.98227	-2.05593	-0.193509
70008	2	3	1	2	1	0	1	1	0	0	0	0	0	0	0	0	0	1	1	-0.281725	-0.834567	-1.97693	-1.47319	-1.47085	-2.04139	-1.92082	-0.114536
70026	1	4	0	2	2	0	2	1	0	0	0	0	1	0	1	0	0	0	0	-1.18503	-1.08025	-2.47302	-1.76318	-2.31996	-2.7115	-2.21034	-0.740064
70045	2	3	0	2	0	0	0	1	1	0	0	0	0	0	0	0	0	0	0	-1.12187	-0.709255	-2.29189	-1.69897	-1.87276	-1.65091	-1.77447	-0.457784
70069	2	1	1	2	0	1	1	1	0	1	0	0	0	0	0	0	1	1	1	-1.37905	0.190441	-2.05115	-1.47785	-1.6859	-1.72125	-1.46781	0.232488
70084	1	4	2	0	0	1	2	0	1	1	1	1	0	0	1	0	1	1	1	-0.504371	-0.809954	-2.83894	-1.94983	-2.54407	-2.83894	-2.387	-0.310655
70160	2	2	2	0	0	0	0	1	0	1	0	0	0	0	0	0	0	1	1	-0.659181	-0.347309	-1.95542	-1.5429	-1.65972	-1.56388	-1.77581	-0.111077
70161	1	1	0	0	0	0	2	1	0	1	0	0	0	0	1	0	0	1	1	-1.2144	0.0310462	-2.11682	-1.40517	-1.99188	-1.90803	-1.89017	0.0854858
70164	2	3	1	1	2	0	2	0	0	1	1	0	0	0	0	0	1	1	1	-0.36498	-0.442154	-1.96782	-1.41209	-1.72183	-1.77152	-1.74597	-0.0476174
70169	2	5	0	1	0	1	0	1	1	0	0	0	0	0	0	0	0	0	0	-0.412917	-0.0213476	-1.39064	-1.21455	-2.04658	-2	-2.07188	0.166616
70171	2	3	0	2	0	0	0	1	1	0	0	0	0	0	0	0	0	1	0	-0.378019	-0.30103	-1.49986	-1.2975	-1.8978	-2	-1.67316	0.018989
70209	2	3	0	0	0	0	0	1	1	0	0	0	1	0	0	0	0	1	0	0.0942292	0.244943	-1.27509	-0.818743	-1.85867	-1.85867	-1.76499	0.511849
70212	2	3	0	0	0	0	1	0	1	0	0	0	0	0	0	0	0	1	1	-0.290488	-0.072747	-1.48186	-1.06579	-1.96888	-1.71156	-1.87568	0.181974
70213	1	3	0	2	0	0	1	1	0	0	0	0	1	0	0	0	0	1	0	-1.00421	-0.544578	-2.08949	-1.85602	-2.04079	-2.07146	-2.02783	-0.363063
70214	1	4	0	2	2	1	0	1	0	0	0	0	1	1	1	1	0	0	0	0.0121979	-0.102665	-1.00696	-1.26566	-1.62781	-2.16633	-1.25964	0.31302
70219	2	5	2	0	1	1	1	1	0	0	1	0	0	0	0	0	1	1	1	1.09952	-0.573045	-2.34242	-1.69504	-1.44151	-1.77657	-1.79097	1.11182
70228	1	4	2	1	1	1	2	1	0	1	1	0	0	0	0	0	0	1	1	-1.31332	-0.575929	-2.40302	-2.01022	-2.29105	-2.67923	-1.99665	-0.462035
70258	2	3	0	2	2	1	1	1	0	0	0	0	1	0	0	0	0	0	0	-1.30776	-0.566169	-2.26269	-1.73373	-1.79172	-1.79172	-1.85626	-0.407909
70259	1	4	2	1	0	1	1	0	1	0	0	0	0	0	0	0	1	1	1	-1.43638	-0.524644	-1.98872	-1.58967	-2.14045	-1.88959	-1.73936	-0.387495
70266	2	4	2	1	0	0	2	0	0	0	1	0	0	0	0	0	1	1	1	-1.011	0.0762398	-2.02687	-1.67778	-2.03152	-1.84466	-1.86328	0.132612
70268	1	3	1	2	2	0	2	1	0	1	1	0	1	0	1	0	0	1	1	-1.71443	-0.468837	-2.42182	-1.73627	-2.24573	-2.45619	-1.94313	-0.396023
70276	2	3	1	2	0	0	0	1	1	0	0	0	0	0	0	0	0	1	1	0.383337	0.400596	-0.688953	-0.562778	-1.23408	-1.05224	-1.14267	0.750508
70282	1	1	0	0	2	0	1	1	1	0	0	0	1	0	1	0	0	1	0	-1.02436	-0.236669	-2.42409	-1.85307	-2.31829	-2.38134	-2.34242	-0.151371
70291	2	3	0	2	2	1	2	1	1	0	1	0	0	0	0	0	1	1	1	0.32711	0.378952	-0.86112	-0.543486	-1.4729	-1.43381	-1.29997	0.704255
70299	1	5	2	1	1	0	0	1	0	1	1	0	0	0	1	0	1	1	1	-0.28623	-0.220019	-2.03621	-1.74152	-1.63702	-1.98297	-1.72584	0.0789882
70304	2	3	2	1	1	0	1	1	1	0	0	0	1	0	0	0	1	1	1	0.294214	0.330762	-0.848586	-0.532498	-1.26531	-1.38571	-1.2888	0.671411
70329	2	2	1	0	0	1	1	0	0	0	1	0	0	0	0	0	0	1	1	0.785395	0.323336	-1.88402	-1.35074	-1.49292	-1.9869	-1.81804	0.920209
70338	2	4	0	2	1	0	2	0	0	0	0	0	0	0	1	0	1	1	1	0.0862551	0.253067	-1.46206	-1.04956	-1.69685	-1.75092	-1.36515	0.507221
70352	2	3	1	2	1	1	1	1	1	1	1	0	0	0	0	0	1	1	1	1.80108	0.303205	-0.879924	-0.540506	-1.41897	-1.41993	-1.40345	1.81821
70358	2	3	1	2	1	0	0	1	1	0	0	0	1	0	1	0	0	1	0	-0.991516	-0.504182	-2.17168	-1.62824	-1.88402	-1.96866	-2.0243	-0.31993
70378	1	4	1	2	0	0	0	1	1	0	0	0	0	0	0	0	0	1	0	-1.21789	-0.484971	-2.41497	-1.89458	-1.81916	-2.02454	-2.01456	-0.357742
70384	1	4	0	2	2	0	0	1	0	0	0	0	0	0	1	0	1	1	1	-0.867042	-0.621327	-2.1347	-1.69897	-2.12057	-1.97693	-1.93418	-0.364455
70386	1	4	0	1	2	1	2	1	1	0	1	0	0	0	1	0	0	1	1	-1.63931	-0.72431	-2.76641	-2.27226	-2.44835	-2.75781	-2.4969	-0.643673
70387	2	1	1	1	0	0	2	1	1	0	0	0	0	0	0	0	1	1	1	0.334317	0.448847	-1.96221	-1.62226	-1.78013	-1.73497	-1.72964	0.704033
70400	2	4	0	2	2	0	0	1	0	0	0	0	1	0	0	0	0	1	0	-0.0797245	0.0395793	-1.15749	-1.13842	-1.71588	-1.46552	-1.63462	0.331765
70406	2	3	1	2	2	0	0	0	1	0	0	0	1	0	0	0	1	1	1	0.350539	0.384353	-1.08355	-0.734004	-1.64782	-1.61083	-1.55284	0.699534
70409	1	3	1	1	1	0	1	1	1	0	0	0	1	0	1	0	0	1	1	-1.35349	-0.688246	-1.98528	-1.66652	-1.5279	-1.58158	-1.53043	-0.435865
70413	1	5	1	2	0	0	1	1	1	0	0	0	1	0	0	0	0	1	0	-1.37696	-0.887179	-2.12011	-1.73702	-2.09947	-2.2867	-2.03965	-0.657975
70421	2	2	1	0	1	0	2	1	1	0	0	0	0	0	0	0	0	1	1	-0.951323	-0.15303	-1.72498	-1.23121	-1.7015	-1.61228	-1.627	-0.017571
70424	1	2	0	0	0	0	2	1	1	0	0	0	0	0	1	0	0	1	1	-0.29314	0.352002	-1.30741	-0.863345	-1.47577	-1.60025	-0.995947	0.491916
70439	2	3	0	2	0	0	0	0	0	0	0	0	0	0	0	1	0	0	0	-0.665546	-0.183361	-1.80688	-1.59176	-2.03621	-2.01773	-2	-0.0261336
70442	2	3	1	2	0	0	1	1	0	0	0	0	0	0	0	0	0	1	0	-1.27635	-0.965958	-2.08864	-1.7057	-1.80008	-2.15016	-1.78353	-0.641479
70479	2	5	0	2	2	1	0	0	0	0	0	0	0	0	0	0	0	0	0	-1.22185	-0.956874	-2.13312	-2.007	-1.8716	-1.9813	-2.08197	-0.657972
70481	1	3	0	2	0	1	2	1	1	0	0	0	1	0	1	0	1	1	1	-0.290924	-0.150169	-1.5684	-1.18953	-2.02719	-2.05859	-1.93547	0.127372
70495	1	3	2	2	0	1	2	1	1	0	1	0	1	1	1	0	1	1	1	-0.733897	-0.393684	-2.21748	-2	-1.95031	-2.15679	-2.17609	-0.201077
70517	1	4	1	2	0	0	2	1	0	0	1	0	1	0	0	0	0	1	1	-1.41389	-0.388615	-2.34655	-1.6883	-2.20977	-2.28201	-2.00325	-0.306662
70527	1	1	2	0	0	0	1	1	0	0	1	0	0	1	1	0	0	1	1	-1.04837	-0.535986	-2.20647	-1.55117	-2.03672	-2.1058	-1.74213	-0.346787
70575	2	3	2	2	1	0	0	1	0	0	0	0	1	0	0	0	1	1	1	0.103465	-0.246392	-1.97227	-1.49664	-1.71849	-2.15286	-1.7442	0.283922
70605	1	4	1	2	0	0	1	1	1	0	1	0	1	1	0	0	0	1	0	0.314494	0.199918	-0.974916	-0.949108	-0.854711	-0.962897	-0.771627	0.631828
70614	2	4	0	1	2	1	2	1	0	0	0	0	0	0	0	0	0	0	0	-0.848151	0.185574	-1.71757	-1.09821	-1.32344	-0.897201	-1.26559	0.301537
70622	1	1	1	0	0	0	1	1	1	1	1	0	1	0	0	0	1	1	1	-0.154476	0.058791	-1.44241	-0.985332	-1.76125	-1.81408	-1.58325	0.310474
70627	2	4	1	2	1	0	0	0	0	0	0	0	0	0	0	0	0	1	0	-1.18396	0.00804259	-2.34388	-1.46989	-2.12786	-1.92277	-1.90134	0.0624053
70633	1	3	1	2	0	0	2	1	0	1	1	0	1	0	1	0	0	1	1	0.24426	0.165736	-0.775541	-0.878346	-1.07586	-0.958607	-0.821141	0.587096
70647	2	5	0	2	0	0	2	1	0	0	0	0	1	0	1	0	0	0	0	-0.988401	-0.161246	-2.13263	-1.53726	-1.98084	-2.01664	-1.97772	-0.0657294
70682	2	4	0	2	2	0	2	1	0	0	0	0	0	0	1	0	0	1	0	-0.225524	-0.260348	-2.43088	-1.89249	-1.9282	-1.96262	-1.97167	0.0769798
70686	2	4	1	2	2	0	2	0	0	0	1	0	0	0	0	0	0	1	0	-1.22825	-0.142545	-1.86707	-1.36408	-1.8847	-2.47129	-1.89151	-0.0627804
70697	1	3	0	2	1	0	2	0	0	0	0	0	1	1	1	0	0	1	0	-1.0797	-0.759878	-2.48527	-1.98259	-2.16968	-2.07373	-1.90992	-0.525415
70703	2	3	1	2	0	0	0	1	1	0	1	0	0	0	0	0	1	1	1	0.643166	0.591065	-0.646264	-0.440209	-1.27125	-1.12587	-1.08824	0.958841
70710	2	2	1	2	1	0	2	1	0	0	0	0	0	0	1	0	1	1	1	-0.677496	-0.0444615	-2.20233	-1.73162	-1.74639	-2.20233	-2.08219	0.0682371
70730	1	1	1	0	0	0	1	1	0	1	1	0	0	0	0	0	0	1	1	-1.60952	0.0558499	-2.30103	-1.84928	-2.22494	-2.03361	-1.9397	0.0819445
70739	1	3	2	0	0	1	1	1	1	1	1	1	1	0	1	0	1	1	1	-1.00204	-0.450154	-2.09018	-1.56563	-1.78499	-2.05031	-1.85679	-0.27675
70745	1	4	1	0	0	1	0	1	1	0	1	0	0	0	1	0	0	0	0	0.406398	0.258877	-0.80734	-0.524087	-1.35491	-1.05388	-1.02228	0.703005
70765	2	3	2	0	1	0	1	0	1	1	1	0	1	0	0	0	1	1	1	-1.00537	-0.193641	-2.31654	-1.69897	-2.07463	-1.93633	-1.95999	-0.0997287
70773	2	2	0	2	0	0	1	0	0	0	0	0	0	0	0	0	0	1	0	-1.29892	-0.469769	-2.33403	-1.71516	-1.649	-1.84193	-1.83463	-0.332889
70788	1	5	0	2	0	0	0	1	1	0	0	0	0	0	0	0	1	1	1	-0.893835	-0.622582	-1.37888	-0.56699	-1.1347	-1.18794	-0.814363	-0.0129987
70833	2	4	0	2	0	0	1	1	1	0	0	0	0	0	0	0	0	1	0	-0.24498	-0.102578	-1.34096	-1.12738	-1.83626	-1.81987	-1.8119	0.182937
70837	1	1	1	0	0	1	1	1	1	0	0	0	0	0	1	0	0	1	1	-0.640494	0.365655	-1.59039	-1.43964	-1.99192	-1.93921	-1.9762	0.42226
70869	1	1	0	0	0	0	2	1	0	0	0	0	0	0	0	0	0	1	1	-1.16698	-0.604483	-2.41555	-1.77758	-2.12976	-2.21049	-2.17898	-0.446825
70881	1	3	0	2	2	0	1	1	0	0	0	0	1	1	0	0	0	1	0	-0.820392	-0.574561	-2.11585	-1.74827	-1.96736	-2.16253	-1.90863	-0.325072
70908	1	3	0	2	2	0	0	1	0	0	0	0	0	0	0	0	0	1	1	-0.929572	-1.0379	-2.14654	-1.94456	-1.83423	-1.96477	-1.84694	-0.572733
70933	2	5	1	2	0	0	1	1	1	1	0	0	0	0	0	0	0	0	0	-1.17502	-0.529814	-2.10669	-1.77387	-2.20498	-2.38107	-2.04528	-0.391326
70940	1	3	0	2	2	0	0	1	0	0	0	0	0	0	0	0	0	0	0	0.0880439	-0.375855	-1.48446	-0.975595	-1.58483	-1.58483	-1.47163	0.271828
70945	1	3	1	1	1	1	0	1	1	0	0	0	1	0	1	0	1	1	1	0.392457	0.383244	-0.939302	-0.773049	-1.57157	-1.58655	-1.2971	0.721998
70959	2	3	1	2	0	1	2	0	0	0	1	0	1	0	0	0	1	1	1	-1.2849	-0.267824	-2.25999	-1.93811	-2.00393	-2.38257	-2.0722	-0.199853
70981	1	5	1	2	0	0	0	1	0	0	0	0	0	0	0	0	0	1	1	-0.554085	-0.865823	-2.25181	-1.85387	-1.97469	-2.22185	-1.83565	-0.331428
70983	2	3	0	2	0	0	0	1	0	0	0	0	0	0	0	0	0	1	0	-0.967471	-0.31079	-2.10298	-1.65321	-1.52288	-1.87506	-1.80195	-0.163746
70993	1	5	0	2	2	0	1	1	1	0	0	0	0	0	0	0	0	1	0	-1.15147	-0.638272	-2.40401	-1.67549	-2.02482	-2.17609	-2.10298	-0.456415
70996	1	2	1	2	0	0	0	1	0	0	0	0	1	0	1	0	0	0	0	-1.19786	-0.540161	-2.24384	-1.81227	-2.16185	-2.44909	-2.08894	-0.407371
70999	2	3	1	2	0	0	0	1	0	0	0	0	1	0	1	0	0	1	1	-0.700739	-0.468625	-2.26383	-1.78027	-2.23257	-2.10763	-2.08558	-0.234325
71046	1	3	1	2	0	0	2	1	1	0	0	0	1	0	1	0	1	1	1	-1.07535	-0.730652	-2.03605	-1.4992	-1.46875	-1.9132	-1.35672	-0.396789
71053	2	4	2	2	1	0	2	1	1	0	1	0	0	0	0	0	0	1	1	0.204369	0.370596	-1.08705	-0.86901	-1.62387	-1.74081	-1.52733	0.627063
71060	2	3	0	2	1	1	2	1	1	0	0	0	1	1	1	0	1	0	1	-1.10009	-0.233386	-2.23909	-1.71759	-1.68724	-1.79727	-1.81347	-0.13049
71062	1	3	1	2	1	0	2	1	0	1	1	0	0	1	1	0	1	1	1	-0.568636	-0.466072	-1.90982	-1.48555	-1.81291	-1.79172	-1.59543	-0.146395
71064	2	5	0	2	2	1	2	1	1	0	0	0	1	0	0	0	0	0	0	-1.68903	-0.255779	-2.6717	-1.97652	-2.18217	-2.46522	-2.18217	-0.218511
71072	2	2	1	1	1	0	2	1	1	1	0	0	0	0	0	0	1	1	1	-1.616	-0.248964	-2.72853	-2.08842	-2.34933	-2.18184	-2.27659	-0.211646
71078	2	4	0	2	2	1	1	1	0	0	0	0	0	0	0	0	0	1	0	-1.19402	-0.143022	-1.98741	-1.48681	-1.7253	-1.51445	-1.71193	-0.0481294
71083	2	4	2	1	0	0	0	1	0	0	1	0	0	0	0	0	0	1	0	-1.08235	-0.820911	-1.90422	-1.61932	-1.89526	-1.86118	-1.97268	-0.512292
71123	1	4	1	2	0	0	2	1	0	0	1	0	1	0	0	0	0	1	0	-0.0206243	-0.0340202	-1.21442	-1.06272	-1.84961	-1.75483	-1.69524	0.317595
71155	1	3	1	2	2	0	1	1	1	0	0	0	0	1	1	0	0	0	0	-1.09492	-0.778818	-2.51758	-1.97919	-1.82391	-2.1016	-1.76348	-0.522213
71183	1	3	0	2	0	0	0	1	1	0	0	0	1	1	1	0	0	1	0	-0.667898	-0.278327	-1.69716	-1.42693	-2.19837	-2	-2.23408	-0.0854806
71184	1	5	2	2	1	0	0	1	1	0	0	0	1	0	1	0	1	1	1	-1.3488	-1.41879	-2.16273	-1.89591	-2.31951	-2.40249	-2.13717	-0.926129
71185	1	1	0	1	0	0	0	1	0	0	0	0	1	1	0	0	0	0	0	-0.339091	-0.416684	-1.77368	-1.33368	-2.07918	-1.94829	-1.91014	-0.0286015
71197	1	3	0	2	0	0	2	1	0	0	1	0	1	0	1	0	0	1	0	-1.0117	-0.712718	-2.47712	-2.16675	-2.2156	-2.52358	-2.18243	-0.499067
71200	1	3	1	2	2	0	0	1	0	0	0	0	1	0	0	0	1	1	1	-0.602408	-0.825649	-2.08619	-1.87943	-1.65758	-1.87943	-1.86646	-0.328457
71204	2	1	0	2	0	0	1	0	0	0	0	0	0	1	1	0	0	0	0	-1.07414	-0.67179	-2.47712	-1.99401	-1.79287	-2.14976	-1.97084	-0.462706
71206	1	5	0	2	0	0	0	1	0	0	0	0	0	0	0	0	0	0	0	-0.466997	-0.719095	-2.12222	-1.81938	-2.52016	-2.24236	-2.01107	-0.241593
71208	1	3	0	2	0	0	0	1	0	0	0	0	0	0	1	0	1	0	1	-0.830748	-0.61683	-2.02085	-1.59666	-1.40435	-2.03533	-1.6041	-0.303071
71216	1	5	1	2	0	0	0	1	1	0	1	0	0	0	0	0	0	1	1	-0.795137	-0.269981	-1.99409	-1.48492	-2.03081	-2	-1.73138	-0.108975
71217	1	1	0	1	2	0	0	1	1	0	0	0	1	1	1	0	0	1	0	-0.771118	-0.292082	-1.94201	-1.43252	-1.87728	-1.7557	-2	-0.114085
71219	1	4	1	1	0	0	0	1	0	1	0	0	0	0	0	0	1	1	1	-0.579494	-0.242176	-2.14391	-1.75222	-2.07255	-2.44494	-1.67461	-0.0486749
71223	2	4	0	2	2	1	0	0	0	0	0	0	0	0	0	0	0	1	1	-0.970378	-0.43946	-2.02633	-1.88803	-2.37919	-1.92942	-2.07816	-0.286312
71229	1	5	1	2	0	1	0	1	0	0	0	0	0	0	1	0	0	1	0	-0.816438	-0.820354	-2.48311	-1.859	-2.01513	-1.98538	-1.91393	-0.45204
71234	2	3	1	2	2	0	2	1	1	0	1	0	1	0	0	0	1	1	1	0.192245	0.271059	-1.12342	-0.769282	-1.55121	-1.46318	-1.55121	0.575127
71249	1	4	0	1	2	1	2	1	1	0	0	0	1	1	1	0	0	1	1	-0.322105	-0.233626	-1.37404	-1.25427	-1.91514	-1.54878	-1.84578	0.0838231
71259	2	5	0	1	2	1	0	1	0	0	0	0	1	1	0	0	0	0	0	-1.96348	-0.0228984	-2.78973	-2.29348	-2.61757	-1.86798	-2.30872	-0.00563653
71266	2	3	2	2	0	0	0	0	0	0	1	0	1	0	1	0	1	1	1	-0.535751	-0.938467	-2.62171	-2.11858	-2.07995	-2.3288	-2.30489	-0.362085
71271	1	1	1	0	0	0	0	1	1	0	0	0	1	0	0	0	1	1	1	-0.501756	-0.56848	-1.88573	-1.44936	-1.88573	-1.76732	-2.09902	-0.172857
71284	2	4	2	2	2	1	2	1	1	1	1	0	1	0	1	0	1	1	1	-0.66201	-0.608014	-2.57519	-2.24073	-2.17379	-2.31037	-2.16021	-0.308674
71286	2	2	1	2	1	0	2	1	1	0	1	0	0	0	0	0	0	1	0	-1.24709	-0.574929	-2.04536	-1.56427	-1.86007	-1.98241	-1.59565	-0.388707
71295	1	3	0	2	2	0	0	1	0	0	0	0	1	0	0	0	0	0	0	-0.697994	-0.980603	-2.44386	-1.90339	-1.9985	-2.22035	-2.34695	-0.466405
71306	2	5	1	2	0	0	1	0	0	0	0	0	0	0	0	0	1	1	1	-0.966854	-0.71035	-2.14018	-1.71811	-1.50098	-1.94388	-1.7722	-0.410089
71324	1	2	0	0	0	0	1	1	1	0	0	0	0	0	1	0	0	1	1	-1.01707	-0.0416054	-2.258	-1.75955	-1.7343	-1.68561	-1.89237	0.0332562
71333	2	1	0	2	0	0	2	1	0	0	1	0	1	0	1	0	1	1	1	-1.28255	-0.33499	-2.66276	-2.00955	-2.10646	-2.28255	-2.31837	-0.264106
71336	1	5	1	2	0	0	0	1	1	0	0	0	0	0	1	0	1	1	1	-0.816199	-0.841547	-1.76917	-1.58803	-1.62468	-1.70222	-1.76917	-0.397778
71343	2	3	0	2	2	0	0	1	0	0	0	0	0	0	0	0	0	1	1	-0.86615	-0.383102	-2.10763	-1.65854	-1.62601	-1.89678	-1.48568	-0.187902
71366	2	3	0	2	2	1	0	1	0	0	0	0	0	0	1	0	0	0	0	-1.26443	-0.00404704	-2.42388	-1.8374	-1.92152	-2.02594	-2.16984	0.0380612
71372	1	1	0	0	0	1	2	1	0	0	1	0	0	0	1	0	0	1	0	-0.838632	-0.0372864	-2.22848	-1.76264	-2.22848	-1.78612	-2.10943	0.0476465
71392	2	2	1	2	0	0	1	1	0	0	0	0	0	0	0	0	0	1	0	-1.45702	-0.761338	-2.44412	-1.73676	-1.66774	-1.75805	-1.55448	-0.527346
71393	1	3	0	1	1	0	1	1	0	0	0	0	1	0	1	0	0	0	0	-1.46117	-0.427388	-2.32926	-2.02823	-2.33579	-2.55874	-2.33579	-0.362105
71397	1	4	0	2	1	0	0	1	0	0	0	0	1	0	0	0	0	0	0	-0.796399	-0.717189	-1.54754	-1.19547	-1.78936	-1.29227	-1.66698	-0.273693
71401	2	3	1	0	0	0	2	1	1	1	1	0	1	0	0	0	0	1	0	-0.291287	-0.744727	-2.20283	-1.69254	-1.95101	-1.73971	-1.79669	-0.117314
71403	2	3	0	2	0	1	2	1	1	0	1	0	1	0	1	0	0	1	1	-0.286972	-0.073812	-1.28904	-1.21148	-1.43593	-1.48678	-1.4443	0.198162
71413	1	2	0	2	0	1	1	1	1	0	0	0	0	1	1	0	0	0	0	-0.800843	-0.0271522	-1.47712	-0.835467	-1.51851	-1.2057	-1.3381	0.150896
71416	2	5	0	2	2	0	1	1	0	0	0	0	1	0	0	0	0	0	0	-0.998749	0.136019	-1.96395	-1.53416	-1.91666	-1.82951	-1.65155	0.192401
71422	2	3	0	2	0	0	0	1	0	0	0	0	1	1	0	0	0	1	1	-0.501592	0.277044	-1.58175	-1.30968	-1.45506	-1.84694	-1.63907	0.372004
71428	1	3	0	2	0	0	2	1	0	0	1	0	0	0	1	0	0	1	0	-1.35381	-0.121267	-2.4581	-1.98723	-2.14786	-2.04552	-2.25398	-0.0777317
71430	2	4	2	1	1	0	1	0	0	0	1	0	0	0	0	0	0	1	1	-0.754592	0.172597	-1.89395	-1.48037	-1.87971	-2.24073	-1.77173	0.241954
71467	1	3	1	1	1	0	0	1	1	0	0	0	1	0	0	0	1	1	1	0.0129002	0.0253059	-1.12278	-0.836625	-1.8393	-1.67686	-1.58553	0.37524
71474	1	4	0	1	2	1	2	1	0	1	0	0	0	0	0	0	0	1	0	-1.32845	-0.181027	-2.13632	-1.62361	-2.21011	-2.70698	-1.56157	-0.111967
71516	1	3	0	2	2	0	0	1	0	0	0	0	0	0	0	0	0	0	0	-1.2977	-0.480475	-2.30103	-1.76176	-2.05325	-1.87091	-1.81291	-0.35541
71527	2	3	1	2	1	1	2	1	1	1	1	0	1	1	0	0	0	1	1	-0.381081	-0.190889	-1.35491	-1.21467	-1.56596	-1.45182	-1.63827	0.0971994
71529	1	4	0	2	0	0	1	1	0	0	0	0	0	0	1	0	0	0	0	-0.959091	-0.627614	-1.86412	-1.53183	-2.11501	-1.96428	-1.98093	-0.379206
71540	2	4	1	0	2	0	2	1	0	1	1	0	0	0	0	0	1	1	1	-0.516197	-0.384025	-2.2443	-1.72231	-1.83759	-1.71965	-2.07717	-0.105516
71542	2	3	2	2	0	0	2	0	1	1	1	1	0	0	0	0	1	1	1	-0.933743	-0.779279	-2.3287	-1.70166	-1.77495	-1.95666	-2	-0.462026
71561	2	5	0	2	0	0	0	1	1	0	0	0	0	0	0	0	0	1	0	-1.52116	-0.304612	-2.27107	-1.80206	-2.12151	-2.0982	-2.18788	-0.244761
71574	2	2	0	1	0	0	2	1	0	1	0	0	0	0	0	0	0	1	0	-1.63437	-0.688046	-2.24715	-1.59717	-2.13321	-1.94612	-2.00827	-0.541006
71578	1	3	1	1	0	0	2	1	1	0	0	0	1	0	1	0	1	1	1	-1.07091	-0.46637	-2.22373	-2.01726	-2.03218	-1.82391	-2.1383	-0.324436
71591	2	3	1	2	2	1	2	0	0	1	0	0	1	1	1	0	1	1	1	0.23431	-0.0895398	-2.48385	-1.8852	-2.16618	-2.42671	-2.273	0.408423
71594	1	3	0	2	2	0	0	1	1	0	0	0	1	1	0	0	0	0	0	-0.728705	-0.555129	-2.20926	-1.85024	-1.82391	-2.38535	-1.7756	-0.28277
71599	1	3	1	2	0	0	2	1	0	0	1	0	1	0	1	0	1	1	1	-0.75465	-0.156815	-2.18819	-1.68953	-1.86213	-2.01952	-1.80675	-0.0274818
71604	1	1	1	1	0	1	0	1	0	1	0	0	0	0	1	0	0	1	1	-0.386148	-0.187424	-2.23221	-1.64733	-1.78345	-1.88505	-1.74036	0.0555945
71615	1	5	1	2	0	0	0	0	0	0	0	0	0	0	0	0	0	0	0	-1.12596	-0.232539	-2.62839	-2.10334	-2.31664	-2.09691	-2.11651	-0.160559
71625	1	3	0	2	0	1	2	1	0	0	1	1	1	1	1	0	1	1	1	-1.27422	-0.580618	-2.44468	-1.87462	-1.9328	-1.94356	-1.89921	-0.433623
71651	2	5	1	2	1	0	0	1	0	0	0	0	0	0	0	0	0	0	0	-0.705182	0.190647	-2.36456	-1.90567	-2.16343	-2.29847	-2.08801	0.25166
71670	1	4	0	2	2	0	1	1	1	0	0	0	0	1	0	0	0	1	0	-0.232299	-0.0196627	-1.42282	-1.07803	-1.73545	-1.66723	-1.41047	0.240939
71686	1	5	0	2	0	0	1	1	0	0	0	0	1	0	0	0	0	0	0	-0.830022	-0.396716	-1.87858	-1.58827	-2.06812	-2.24216	-1.96957	-0.212494
71698	2	3	1	2	0	0	0	1	0	0	0	0	0	0	0	0	1	1	1	-0.741743	-0.470729	-1.62104	-1.32695	-1.41551	-2.03426	-1.17103	-0.151407
71758	2	2	0	2	0	1	1	1	0	0	0	0	0	0	0	0	0	1	1	-1.24304	0.26811	-1.76592	-1.51876	-1.89086	-1.75168	-1.85387	0.301712
71765	1	5	0	0	0	0	0	1	0	0	0	0	0	0	1	0	1	1	1	-1.44825	-0.366081	-2.61785	-2.02391	-2.58682	-2.51774	-2.43643	-0.312264
71769	1	2	0	2	2	0	0	1	0	0	0	0	0	0	0	0	0	0	0	-0.757111	0.137427	-1.99222	-1.83272	-2.08023	-1.97707	-2.23334	0.203236
71770	2	4	2	2	1	1	2	0	0	0	0	1	0	0	0	0	1	1	1	-0.950069	-0.479072	-1.94388	-1.64067	-1.7903	-1.92668	-1.86034	-0.283901
71775	1	3	2	0	0	0	2	1	1	1	1	1	1	1	1	0	1	1	1	-0.791284	-0.749372	-2.32968	-1.75302	-1.94782	-2.32968	-2	-0.411073
71786	2	5	1	2	1	0	0	1	0	0	0	0	0	0	0	0	0	1	0	-0.303469	-0.315334	-1.10458	-0.293965	-0.577082	-1.45593	-0.78199	0.308095
71793	2	3	1	2	0	0	2	1	0	0	0	0	1	0	0	0	0	1	0	-0.493989	0.114791	-2.19728	-1.96049	-1.92428	-1.76996	-2.02119	0.225022
71810	1	2	0	1	0	0	2	1	0	0	0	0	1	0	0	0	0	1	1	-1.40119	-0.0746032	-2.34177	-1.77108	-1.98409	-2.21329	-1.96275	-0.0311687
71831	2	1	1	1	0	0	1	0	1	0	0	0	0	0	0	0	1	1	1	-0.475545	-0.115977	-1.8653	-1.33212	-1.61326	-1.43073	-1.39401	0.101122
71873	2	3	0	2	0	0	1	1	0	0	0	0	1	0	1	0	1	1	1	-0.483743	-0.0293718	-1.77022	-1.5079	-2.03572	-2.00575	-1.86378	0.128297
71885	1	1	0	0	0	1	1	1	0	0	0	0	0	0	0	0	0	1	0	-0.0581316	-0.000507914	-1.23103	-1.10593	-1.79895	-1.71525	-1.68328	0.315243
71912	1	3	0	0	0	0	1	1	1	0	0	0	0	0	1	0	1	1	1	0.298256	0.285471	-0.808216	-0.4982	-1.34181	-1.26769	-1.25004	0.657599

## Sheet: details
Characteristics	Variable Category	Code
Sex	Categorical variable
Male		1
Female		2
Age	Categorical variable
20≤Age≤40		0
41≤Age≤60		1
Age≥61		2
Race	Categorical variable
Mexican American		1
Other Hispanic		2
White (Non-Hispanic)		3
Black (Non-Hispanic)		4
Other Race		5
Educational level	Categorical variable
Below high school		0
High school		1
Above high school		2
Marital status	Categorical variable
Married/Living with partner		0
Widowed/Divorced/Separated		1
Never married		2
PIR	Categorical variable
PIR≤1.00		0
PIR>1.00		1
BMI, kg/m2	Categorical variable
under and normal weight		0
Over weight		1
obese		2
Smoking status	Categorical variable
No		0
Yes		1
Drinking status	Categorical variable
No		0
Yes		1
Diabetes	Categorical variable
No		0
Yes		1
Hypertension	Categorical variable
No		0
Yes		1
Cardiovascular disease	Categorical variable
No		0
Yes		1
Firearm noise exposure	Categorical variable
No		0
Yes		1
Recreational noise exposure	Categorical variable
No		0
Yes		1
Occupational noise exposure	Categorical variable
No		0
Yes		1
Ototoxic medication use	Categorical variable
No		0
Yes		1
